# Supplementary material for: A new type of cell related to organ movement for selfing in plants
Source: Natl Sci Rev. 2023 Aug 10;10(9):nwad208. doi: 10.1093/nsr/nwad208 (PMC10434738; doi:10.1093/nsr/nwad208)
Supplement: nwad208_Supplemental_Files [file nwad208_supplemental_files.zip]

Archive with 12 entries (12 files):
- Data S1 to S2.xlsx
- Data S3 to S4.xlsx
- Data S5.xlsx
- Data S6.xlsx
- Data S7.xlsx
- NSR_MS-2023-309-Manuscript-Final-Suppl Data.pdf
- Video S1.mp4
- Video S2.mp4
- Video S3.mp4
- Video S4.mp4
- Video S5.mp4
- Video S6.mp4
