# Supplementary material for: A new type of cell related to organ movement for selfing in plants
Source: Natl Sci Rev. 2023 Aug 10;10(9):nwad208. doi: 10.1093/nsr/nwad208 (PMC10434738; doi:10.1093/nsr/nwad208)
Supplement: nwad208_Supplemental_Files [file nwad208_supplemental_files.zip › Data S1 to S2.xlsx]

## Sheet: Data S1
Data S1. The cell length of the contractile cells in the open/straight and closed/bent stigmatic laminae.
		Cell length (μm)
Open/straight lamina	1	31.306
	2	31.802
	3	32.176
	4	32.43
	5	32.433
	6	32.935
	7	34.128
	8	34.465
	9	34.841
	10	35.113
	11	35.928
	12	36.243
	13	36.697
	14	37.095
	15	37.18
	16	38.347
	17	40.975
	18	41.821
	19	41.899
	20	42.51
Closed/bent lamina	1	50.266
	2	58.832
	3	65.618
	4	66.477
	5	69.769
	6	72.707
	7	74.275
	8	79.701
	9	80.691
	10	83.328
	11	86.844
	12	87.172
	13	88.494
	14	89.11
	15	91.278
	16	97.525
	17	109.364
	18	120.602
	19	126.767
	20	131.21

## Sheet: Data S2
Data S2. The mean optical density (OD) values of the contractile cells in the open/straight and closed/bent stigmatic laminae.
	Mean OD values
Closed/bent lamina 01	0.427
Closed/bent lamina 02	0.435
Closed/bent lamina 03	0.413
Closed/bent lamina 04	0.414
Closed/bent lamina 05	0.415
Closed/bent lamina 06	0.429
Closed/bent lamina 07	0.43
Closed/bent lamina 08	0.429
Closed/bent lamina 09	0.433
Closed/bent lamina 10	0.436
Open/straight lamina 01	0.54
Open/straight lamina 02	0.538
Open/straight lamina 03	0.532
Open/straight lamina 04	0.528
Open/straight lamina 05	0.519
Open/straight lamina 06	0.513
Open/straight lamina 07	0.509
Open/straight lamina 08	0.509
Open/straight lamina 09	0.504
Open/straight lamina 10	0.503
