# Supplementary material for: A new type of cell related to organ movement for selfing in plants
Source: Natl Sci Rev. 2023 Aug 10;10(9):nwad208. doi: 10.1093/nsr/nwad208 (PMC10434738; doi:10.1093/nsr/nwad208)
Supplement: nwad208_Supplemental_Files [file nwad208_supplemental_files.zip › Data S3 to S4.xlsx]

## Sheet: Data S3-1
Data S3-1. The cell length of the contractile cells and parenchyma cells in CryoSEM and CLSM (Contractile cells-Open)
Repeat1	Length		Repeat2	Length		Repeat3	Length
Contractile cells-Open-1	14.5968		Contractile cells-Open-52	20.1825		Contractile cells-Open-103	23.848
Contractile cells-Open-2	20.869		Contractile cells-Open-53	13.3347		Contractile cells-Open-104	21.4234
Contractile cells-Open-3	14.1197		Contractile cells-Open-54	14.0965		Contractile cells-Open-105	16.6906
Contractile cells-Open-4	23.762		Contractile cells-Open-55	15.216		Contractile cells-Open-106	21.2218
Contractile cells-Open-5	17.734		Contractile cells-Open-56	22.084		Contractile cells-Open-107	15.612
Contractile cells-Open-6	20.886		Contractile cells-Open-57	16.867		Contractile cells-Open-108	16.1646
Contractile cells-Open-7	23.0447		Contractile cells-Open-58	18.868		Contractile cells-Open-109	21.2196
Contractile cells-Open-8	20.9456		Contractile cells-Open-59	16.819		Contractile cells-Open-110	19.5
Contractile cells-Open-9	18.522		Contractile cells-Open-60	19.5		Contractile cells-Open-111	15.2052
Contractile cells-Open-10	14.969		Contractile cells-Open-61	19.4019		Contractile cells-Open-112	18.7638
Contractile cells-Open-11	18.4175		Contractile cells-Open-62	17.5009		Contractile cells-Open-113	14.6683
Contractile cells-Open-12	15.619		Contractile cells-Open-63	13.793		Contractile cells-Open-114	20.457
Contractile cells-Open-13	15.9716		Contractile cells-Open-64	20.886		Contractile cells-Open-115	21.633
Contractile cells-Open-14	23.368		Contractile cells-Open-65	16.157		Contractile cells-Open-116	18.094
Contractile cells-Open-15	14.629		Contractile cells-Open-66	15.6903		Contractile cells-Open-117	15.689
Contractile cells-Open-16	25.942		Contractile cells-Open-67	20.016		Contractile cells-Open-118	22.084
Contractile cells-Open-17	16.93		Contractile cells-Open-68	23.0723		Contractile cells-Open-119	20.824
Contractile cells-Open-18	17.9898		Contractile cells-Open-69	14.993		Contractile cells-Open-120	12.846
Contractile cells-Open-19	15.1584		Contractile cells-Open-70	18.5362		Contractile cells-Open-121	17.718
Contractile cells-Open-20	14.981		Contractile cells-Open-71	13.594		Contractile cells-Open-122	17.889
Contractile cells-Open-21	13.6718		Contractile cells-Open-72	14.2718		Contractile cells-Open-123	19.006
Contractile cells-Open-22	17.7846		Contractile cells-Open-73	23.762		Contractile cells-Open-124	14.2587
Contractile cells-Open-23	22.1943		Contractile cells-Open-74	15.689		Contractile cells-Open-125	16.43
Contractile cells-Open-24	17.734		Contractile cells-Open-75	16.176		Contractile cells-Open-126	24.9628
Contractile cells-Open-25	16.7698		Contractile cells-Open-76	17.734		Contractile cells-Open-127	21.047
Contractile cells-Open-26	14.094		Contractile cells-Open-77	20.9495		Contractile cells-Open-128	16.3638
Contractile cells-Open-27	23.1542		Contractile cells-Open-78	14.9461		Contractile cells-Open-129	14.993
Contractile cells-Open-28	13.4671		Contractile cells-Open-79	13.594		Contractile cells-Open-130	23.848
Contractile cells-Open-29	16.176		Contractile cells-Open-80	15.7142		Contractile cells-Open-131	18.7449
Contractile cells-Open-30	19.6947		Contractile cells-Open-81	22.3059		Contractile cells-Open-132	17.2569
Contractile cells-Open-31	16.73		Contractile cells-Open-82	20.7689		Contractile cells-Open-133	19.3
Contractile cells-Open-32	16.903		Contractile cells-Open-83	13.81		Contractile cells-Open-134	19.9128
Contractile cells-Open-33	17.718		Contractile cells-Open-84	20.3161		Contractile cells-Open-135	14.629
Contractile cells-Open-34	20.6011		Contractile cells-Open-85	19.221		Contractile cells-Open-136	15.815
Contractile cells-Open-35	13.1538		Contractile cells-Open-86	23.368		Contractile cells-Open-137	17.718
Contractile cells-Open-36	14.955		Contractile cells-Open-87	14.974		Contractile cells-Open-138	15.146
Contractile cells-Open-37	20.0725		Contractile cells-Open-88	19.7978		Contractile cells-Open-139	17.2749
Contractile cells-Open-38	18.094		Contractile cells-Open-89	15.5643		Contractile cells-Open-140	20.9422
Contractile cells-Open-39	15.7921		Contractile cells-Open-90	14.389		Contractile cells-Open-141	15.216
Contractile cells-Open-40	15.871		Contractile cells-Open-91	22.518		Contractile cells-Open-142	14.389
Contractile cells-Open-41	17.889		Contractile cells-Open-92	26.4813		Contractile cells-Open-143	19.006
Contractile cells-Open-42	20.869		Contractile cells-Open-93	22.2944		Contractile cells-Open-144	13.4439
Contractile cells-Open-43	23.762		Contractile cells-Open-94	14.4651		Contractile cells-Open-145	14.969
Contractile cells-Open-44	14.859		Contractile cells-Open-95	18.2318		Contractile cells-Open-146	14.6441
Contractile cells-Open-45	20.824		Contractile cells-Open-96	19.313		Contractile cells-Open-147	15.216
Contractile cells-Open-46	15.042		Contractile cells-Open-97	16.43		Contractile cells-Open-148	19.221
Contractile cells-Open-47	16.7262		Contractile cells-Open-98	13.6066		Contractile cells-Open-149	18.7539
Contractile cells-Open-48	15.685		Contractile cells-Open-99	22.77		Contractile cells-Open-150	15.216
Contractile cells-Open-49	16.3873		Contractile cells-Open-100	23.8275		Contractile cells-Open-151	15.7596
Contractile cells-Open-50	15.135		Contractile cells-Open-101	16.903		Contractile cells-Open-152	14.629
Contractile cells-Open-51	14.3702		Contractile cells-Open-102	14.109		Contractile cells-Open-153	20.869
Mean	17.7379		Mean	18.0178		Mean	17.8536

## Sheet: Data S3-2
Data S3-2. The cell length of the contractile cells and parenchyma cells in CryoSEM and CLSM (Contractile cells-Closed)
Repeat1	Length		Repeat2	Length		Repeat3	Length
Contractile cells-Closed-1	220.201		Contractile cells-Closed-85	156.48		Contractile cells-Closed-169	196.549
Contractile cells-Closed-2	116.774		Contractile cells-Closed-86	173.679		Contractile cells-Closed-170	185.015
Contractile cells-Closed-3	145.553		Contractile cells-Closed-87	184.168		Contractile cells-Closed-171	127.723
Contractile cells-Closed-4	102.479		Contractile cells-Closed-88	105.661		Contractile cells-Closed-172	148.92
Contractile cells-Closed-5	116.975		Contractile cells-Closed-89	150.551		Contractile cells-Closed-173	103.128
Contractile cells-Closed-6	169.389		Contractile cells-Closed-90	101.539		Contractile cells-Closed-174	104.041
Contractile cells-Closed-7	141.281		Contractile cells-Closed-91	166.105		Contractile cells-Closed-175	99.6096
Contractile cells-Closed-8	92.2691		Contractile cells-Closed-92	100.59		Contractile cells-Closed-176	129.792
Contractile cells-Closed-9	97.9308		Contractile cells-Closed-93	163.433		Contractile cells-Closed-177	246.089
Contractile cells-Closed-10	92.8056		Contractile cells-Closed-94	228.831		Contractile cells-Closed-178	105.661
Contractile cells-Closed-11	144.217		Contractile cells-Closed-95	167.607		Contractile cells-Closed-179	170.136
Contractile cells-Closed-12	168.305		Contractile cells-Closed-96	102.826		Contractile cells-Closed-180	178.602
Contractile cells-Closed-13	185.015		Contractile cells-Closed-97	80.9424		Contractile cells-Closed-181	92.106
Contractile cells-Closed-14	118.636		Contractile cells-Closed-98	80.9424		Contractile cells-Closed-182	163.81
Contractile cells-Closed-15	156.48		Contractile cells-Closed-99	134.281		Contractile cells-Closed-183	118.164
Contractile cells-Closed-16	172.771		Contractile cells-Closed-100	102.981		Contractile cells-Closed-184	125.28
Contractile cells-Closed-17	194.357		Contractile cells-Closed-101	244.255		Contractile cells-Closed-185	166.715
Contractile cells-Closed-18	172.889		Contractile cells-Closed-102	128.656		Contractile cells-Closed-186	105.972
Contractile cells-Closed-19	135.91		Contractile cells-Closed-103	125.04		Contractile cells-Closed-187	164.738
Contractile cells-Closed-20	90.43		Contractile cells-Closed-104	137.394		Contractile cells-Closed-188	148.857
Contractile cells-Closed-21	164.462		Contractile cells-Closed-105	117.16		Contractile cells-Closed-189	128.023
Contractile cells-Closed-22	133.009		Contractile cells-Closed-106	150.625		Contractile cells-Closed-190	164.738
Contractile cells-Closed-23	247.692		Contractile cells-Closed-107	120.652		Contractile cells-Closed-191	150.223
Contractile cells-Closed-24	99.7416		Contractile cells-Closed-108	150.314		Contractile cells-Closed-192	163.327
Contractile cells-Closed-25	170.471		Contractile cells-Closed-109	185.062		Contractile cells-Closed-193	122.934
Contractile cells-Closed-26	128.44		Contractile cells-Closed-110	145.198		Contractile cells-Closed-194	168.769
Contractile cells-Closed-27	207.643		Contractile cells-Closed-111	208.131		Contractile cells-Closed-195	153.364
Contractile cells-Closed-28	206.484		Contractile cells-Closed-112	144.778		Contractile cells-Closed-196	133.9
Contractile cells-Closed-29	185.015		Contractile cells-Closed-113	195.791		Contractile cells-Closed-197	90.414
Contractile cells-Closed-30	247.433		Contractile cells-Closed-114	172.889		Contractile cells-Closed-198	99.2529
Contractile cells-Closed-31	105.052		Contractile cells-Closed-115	147.653		Contractile cells-Closed-199	245.614
Contractile cells-Closed-32	129.841		Contractile cells-Closed-116	170.471		Contractile cells-Closed-200	207.643
Contractile cells-Closed-33	166.72		Contractile cells-Closed-117	172.067		Contractile cells-Closed-201	129.275
Contractile cells-Closed-34	163.433		Contractile cells-Closed-118	179.584		Contractile cells-Closed-202	87.1056
Contractile cells-Closed-35	120.652		Contractile cells-Closed-119	185.062		Contractile cells-Closed-203	167.88
Contractile cells-Closed-36	165.985		Contractile cells-Closed-120	147.653		Contractile cells-Closed-204	228.522
Contractile cells-Closed-37	183.845		Contractile cells-Closed-121	127.749		Contractile cells-Closed-205	148.92
Contractile cells-Closed-38	99.6096		Contractile cells-Closed-122	207.416		Contractile cells-Closed-206	157.379
Contractile cells-Closed-39	154.223		Contractile cells-Closed-123	135.037		Contractile cells-Closed-207	186.839
Contractile cells-Closed-40	154.103		Contractile cells-Closed-124	134.342		Contractile cells-Closed-208	244.255
Contractile cells-Closed-41	86.2915		Contractile cells-Closed-125	125.28		Contractile cells-Closed-209	80.9424
Contractile cells-Closed-42	107.722		Contractile cells-Closed-126	186.166		Contractile cells-Closed-210	133.009
Contractile cells-Closed-43	172.067		Contractile cells-Closed-127	238.232		Contractile cells-Closed-211	114.93
Contractile cells-Closed-44	124.424		Contractile cells-Closed-128	248.341		Contractile cells-Closed-212	247.666
Contractile cells-Closed-45	112.199		Contractile cells-Closed-129	153.364		Contractile cells-Closed-213	142.933
Contractile cells-Closed-46	135.152		Contractile cells-Closed-130	238.146		Contractile cells-Closed-214	178.602
Contractile cells-Closed-47	165.615		Contractile cells-Closed-131	163.296		Contractile cells-Closed-215	165.251
Contractile cells-Closed-48	124.396		Contractile cells-Closed-132	145.648		Contractile cells-Closed-216	110.915
Contractile cells-Closed-49	132.476		Contractile cells-Closed-133	116.774		Contractile cells-Closed-217	131.097
Contractile cells-Closed-50	227.824		Contractile cells-Closed-134	131.882		Contractile cells-Closed-218	142.933
Contractile cells-Closed-51	145.198		Contractile cells-Closed-135	172.771		Contractile cells-Closed-219	179.584
Contractile cells-Closed-52	154.052		Contractile cells-Closed-136	135.91		Contractile cells-Closed-220	153.454
Contractile cells-Closed-53	168.714		Contractile cells-Closed-137	194.357		Contractile cells-Closed-221	133.919
Contractile cells-Closed-54	219.894		Contractile cells-Closed-138	107.722		Contractile cells-Closed-222	195.109
Contractile cells-Closed-55	136.513		Contractile cells-Closed-139	111.677		Contractile cells-Closed-223	149.661
Contractile cells-Closed-56	133.919		Contractile cells-Closed-140	140.665		Contractile cells-Closed-224	164.462
Contractile cells-Closed-57	149.594		Contractile cells-Closed-141	195.791		Contractile cells-Closed-225	172.046
Contractile cells-Closed-58	157.5		Contractile cells-Closed-142	150.314		Contractile cells-Closed-226	122.934
Contractile cells-Closed-59	105.013		Contractile cells-Closed-143	149.708		Contractile cells-Closed-227	90.414
Contractile cells-Closed-60	168.193		Contractile cells-Closed-144	140.943		Contractile cells-Closed-228	173.831
Contractile cells-Closed-61	165.946		Contractile cells-Closed-145	150.485		Contractile cells-Closed-229	249.156
Contractile cells-Closed-62	169.607		Contractile cells-Closed-146	119.96		Contractile cells-Closed-230	191.243
Contractile cells-Closed-63	97.3377		Contractile cells-Closed-147	118.164		Contractile cells-Closed-231	179.242
Contractile cells-Closed-64	115.784		Contractile cells-Closed-148	183.936		Contractile cells-Closed-232	168.338
Contractile cells-Closed-65	130.499		Contractile cells-Closed-149	162.484		Contractile cells-Closed-233	179.584
Contractile cells-Closed-66	156.833		Contractile cells-Closed-150	165.501		Contractile cells-Closed-234	104.913
Contractile cells-Closed-67	137.394		Contractile cells-Closed-151	185.569		Contractile cells-Closed-235	112.168
Contractile cells-Closed-68	118.164		Contractile cells-Closed-152	118.32		Contractile cells-Closed-236	99.7416
Contractile cells-Closed-69	144.914		Contractile cells-Closed-153	144.914		Contractile cells-Closed-237	179.242
Contractile cells-Closed-70	163.465		Contractile cells-Closed-154	247.519		Contractile cells-Closed-238	122.174
Contractile cells-Closed-71	244.255		Contractile cells-Closed-155	166.411		Contractile cells-Closed-239	119.034
Contractile cells-Closed-72	150.551		Contractile cells-Closed-156	168.52		Contractile cells-Closed-240	237.152
Contractile cells-Closed-73	184.57		Contractile cells-Closed-157	169.607		Contractile cells-Closed-241	178.602
Contractile cells-Closed-74	86.184		Contractile cells-Closed-158	134.633		Contractile cells-Closed-242	135.433
Contractile cells-Closed-75	126.061		Contractile cells-Closed-159	97.6617		Contractile cells-Closed-243	148.163
Contractile cells-Closed-76	191.166		Contractile cells-Closed-160	119.96		Contractile cells-Closed-244	178.571
Contractile cells-Closed-77	107.722		Contractile cells-Closed-161	168.52		Contractile cells-Closed-245	133.919
Contractile cells-Closed-78	117.64		Contractile cells-Closed-162	158.001		Contractile cells-Closed-246	163.433
Contractile cells-Closed-79	149.747		Contractile cells-Closed-163	147.653		Contractile cells-Closed-247	162.886
Contractile cells-Closed-80	142.282		Contractile cells-Closed-164	115.622		Contractile cells-Closed-248	111.552
Contractile cells-Closed-81	191.166		Contractile cells-Closed-165	116.774		Contractile cells-Closed-249	146.326
Contractile cells-Closed-82	165.607		Contractile cells-Closed-166	134.281		Contractile cells-Closed-250	163.465
Contractile cells-Closed-83	120.661		Contractile cells-Closed-167	220.09		Contractile cells-Closed-251	118.427
Contractile cells-Closed-84	207.726		Contractile cells-Closed-168	244.737		Contractile cells-Closed-252	111.552
Mean	149.769		Mean	155.237		Mean	151.634

## Sheet: Data S3-3
Data S3-3. The cell length of the contractile cells and parenchyma cells in CryoSEM and CLSM (Parenchyma cells-Open)
Repeat1	Length		Repeat2	Length		Repeat3	Length
Parenchyma cells-Open-1	22.045		Parenchyma cells-Open-85	21.507		Parenchyma cells-Open-169	23.262
Parenchyma cells-Open-2	26.097		Parenchyma cells-Open-86	27.4237		Parenchyma cells-Open-170	26.1334
Parenchyma cells-Open-3	25.419		Parenchyma cells-Open-87	21.3528		Parenchyma cells-Open-171	25.7
Parenchyma cells-Open-4	23.931		Parenchyma cells-Open-88	27.3217		Parenchyma cells-Open-172	23.7332
Parenchyma cells-Open-5	25.7993		Parenchyma cells-Open-89	22.563		Parenchyma cells-Open-173	21.5908
Parenchyma cells-Open-6	26.241		Parenchyma cells-Open-90	26.613		Parenchyma cells-Open-174	30.1854
Parenchyma cells-Open-7	26.2736		Parenchyma cells-Open-91	30.437		Parenchyma cells-Open-175	25.171
Parenchyma cells-Open-8	27.467		Parenchyma cells-Open-92	26.007		Parenchyma cells-Open-176	19.5843
Parenchyma cells-Open-9	24.816		Parenchyma cells-Open-93	23.399		Parenchyma cells-Open-177	30.0818
Parenchyma cells-Open-10	30.5603		Parenchyma cells-Open-94	30.437		Parenchyma cells-Open-178	29.035
Parenchyma cells-Open-11	23.2854		Parenchyma cells-Open-95	24.816		Parenchyma cells-Open-179	25.4308
Parenchyma cells-Open-12	26.241		Parenchyma cells-Open-96	24.843		Parenchyma cells-Open-180	27.585
Parenchyma cells-Open-13	27.467		Parenchyma cells-Open-97	24.784		Parenchyma cells-Open-181	25.731
Parenchyma cells-Open-14	23.694		Parenchyma cells-Open-98	22.863		Parenchyma cells-Open-182	25.921
Parenchyma cells-Open-15	26.2452		Parenchyma cells-Open-99	27.467		Parenchyma cells-Open-183	27.158
Parenchyma cells-Open-16	31.165		Parenchyma cells-Open-100	26.097		Parenchyma cells-Open-184	20.032
Parenchyma cells-Open-17	26.417		Parenchyma cells-Open-101	20.21		Parenchyma cells-Open-185	21.507
Parenchyma cells-Open-18	26.9089		Parenchyma cells-Open-102	22.724		Parenchyma cells-Open-186	25.7269
Parenchyma cells-Open-19	26.6959		Parenchyma cells-Open-103	25.1564		Parenchyma cells-Open-187	24.231
Parenchyma cells-Open-20	32.1406		Parenchyma cells-Open-104	20.032		Parenchyma cells-Open-188	25.0172
Parenchyma cells-Open-21	24.816		Parenchyma cells-Open-105	24.784		Parenchyma cells-Open-189	25.194
Parenchyma cells-Open-22	26.212		Parenchyma cells-Open-106	24.843		Parenchyma cells-Open-190	30.0306
Parenchyma cells-Open-23	29.275		Parenchyma cells-Open-107	26.4701		Parenchyma cells-Open-191	23.1141
Parenchyma cells-Open-24	25.419		Parenchyma cells-Open-108	24.403		Parenchyma cells-Open-192	28.1214
Parenchyma cells-Open-25	22.568		Parenchyma cells-Open-109	22.5845		Parenchyma cells-Open-193	31.7874
Parenchyma cells-Open-26	26.7662		Parenchyma cells-Open-110	30.435		Parenchyma cells-Open-194	25.61
Parenchyma cells-Open-27	24.308		Parenchyma cells-Open-111	25.299		Parenchyma cells-Open-195	24.825
Parenchyma cells-Open-28	27.9416		Parenchyma cells-Open-112	19.5424		Parenchyma cells-Open-196	26.613
Parenchyma cells-Open-29	27.9676		Parenchyma cells-Open-113	22.83		Parenchyma cells-Open-197	26.5807
Parenchyma cells-Open-30	24.825		Parenchyma cells-Open-114	22.868		Parenchyma cells-Open-198	26.2474
Parenchyma cells-Open-31	26.3761		Parenchyma cells-Open-115	22.531		Parenchyma cells-Open-199	21.5478
Parenchyma cells-Open-32	25.4939		Parenchyma cells-Open-116	24.0862		Parenchyma cells-Open-200	22.51
Parenchyma cells-Open-33	26.097		Parenchyma cells-Open-117	24.308		Parenchyma cells-Open-201	31.1349
Parenchyma cells-Open-34	27.814		Parenchyma cells-Open-118	31.2617		Parenchyma cells-Open-202	24.784
Parenchyma cells-Open-35	26.9997		Parenchyma cells-Open-119	24.7252		Parenchyma cells-Open-203	22.7
Parenchyma cells-Open-36	24.7004		Parenchyma cells-Open-120	27.1093		Parenchyma cells-Open-204	30.8264
Parenchyma cells-Open-37	24.99		Parenchyma cells-Open-121	25.335		Parenchyma cells-Open-205	23.3894
Parenchyma cells-Open-38	26.613		Parenchyma cells-Open-122	25.232		Parenchyma cells-Open-206	27.814
Parenchyma cells-Open-39	30.127		Parenchyma cells-Open-123	25.232		Parenchyma cells-Open-207	22.6961
Parenchyma cells-Open-40	26.628		Parenchyma cells-Open-124	23.694		Parenchyma cells-Open-208	21.238
Parenchyma cells-Open-41	22.868		Parenchyma cells-Open-125	26.417		Parenchyma cells-Open-209	25.4006
Parenchyma cells-Open-42	31.6146		Parenchyma cells-Open-126	31.464		Parenchyma cells-Open-210	26.2329
Parenchyma cells-Open-43	24.4781		Parenchyma cells-Open-127	24.99		Parenchyma cells-Open-211	26.765
Parenchyma cells-Open-44	30.437		Parenchyma cells-Open-128	20.21		Parenchyma cells-Open-212	28.3595
Parenchyma cells-Open-45	26.475		Parenchyma cells-Open-129	30.435		Parenchyma cells-Open-213	23.7175
Parenchyma cells-Open-46	27.85		Parenchyma cells-Open-130	24.711		Parenchyma cells-Open-214	27.016
Parenchyma cells-Open-47	26.187		Parenchyma cells-Open-131	28.571		Parenchyma cells-Open-215	29.26
Parenchyma cells-Open-48	24.308		Parenchyma cells-Open-132	21.162		Parenchyma cells-Open-216	24.405
Parenchyma cells-Open-49	24.002		Parenchyma cells-Open-133	26.407		Parenchyma cells-Open-217	21.9806
Parenchyma cells-Open-50	26.097		Parenchyma cells-Open-134	25.299		Parenchyma cells-Open-218	24.3278
Parenchyma cells-Open-51	23.694		Parenchyma cells-Open-135	25.194		Parenchyma cells-Open-219	26.1538
Parenchyma cells-Open-52	24.784		Parenchyma cells-Open-136	26.0305		Parenchyma cells-Open-220	24.002
Parenchyma cells-Open-53	27.585		Parenchyma cells-Open-137	23.399		Parenchyma cells-Open-221	23.262
Parenchyma cells-Open-54	19.4691		Parenchyma cells-Open-138	29.26		Parenchyma cells-Open-222	25.194
Parenchyma cells-Open-55	21.5417		Parenchyma cells-Open-139	26.407		Parenchyma cells-Open-223	20.211
Parenchyma cells-Open-56	25.921		Parenchyma cells-Open-140	21.7221		Parenchyma cells-Open-224	25.926
Parenchyma cells-Open-57	23.673		Parenchyma cells-Open-141	23.12		Parenchyma cells-Open-225	31.755
Parenchyma cells-Open-58	25.3481		Parenchyma cells-Open-142	25.4827		Parenchyma cells-Open-226	26.41
Parenchyma cells-Open-59	29.26		Parenchyma cells-Open-143	25.8333		Parenchyma cells-Open-227	26.475
Parenchyma cells-Open-60	25.7		Parenchyma cells-Open-144	26.448		Parenchyma cells-Open-228	26.5633
Parenchyma cells-Open-61	26.129		Parenchyma cells-Open-145	25.171		Parenchyma cells-Open-229	23.218
Parenchyma cells-Open-62	24.2975		Parenchyma cells-Open-146	23.2848		Parenchyma cells-Open-230	22.8383
Parenchyma cells-Open-63	22.724		Parenchyma cells-Open-147	25.3541		Parenchyma cells-Open-231	26.5225
Parenchyma cells-Open-64	22.3251		Parenchyma cells-Open-148	25.036		Parenchyma cells-Open-232	28.0386
Parenchyma cells-Open-65	24.5503		Parenchyma cells-Open-149	24.816		Parenchyma cells-Open-233	26.802
Parenchyma cells-Open-66	26.097		Parenchyma cells-Open-150	22.868		Parenchyma cells-Open-234	23.6628
Parenchyma cells-Open-67	26.781		Parenchyma cells-Open-151	25.299		Parenchyma cells-Open-235	27.2284
Parenchyma cells-Open-68	26.411		Parenchyma cells-Open-152	23.0424		Parenchyma cells-Open-236	24.231
Parenchyma cells-Open-69	22.51		Parenchyma cells-Open-153	22.51		Parenchyma cells-Open-237	20.21
Parenchyma cells-Open-70	24.784		Parenchyma cells-Open-154	27.214		Parenchyma cells-Open-238	25.171
Parenchyma cells-Open-71	22.045		Parenchyma cells-Open-155	23.8916		Parenchyma cells-Open-239	30.947
Parenchyma cells-Open-72	28.4901		Parenchyma cells-Open-156	26.448		Parenchyma cells-Open-240	23.262
Parenchyma cells-Open-73	20.3508		Parenchyma cells-Open-157	20.6924		Parenchyma cells-Open-241	27.0001
Parenchyma cells-Open-74	31.6826		Parenchyma cells-Open-158	26.994		Parenchyma cells-Open-242	23.2941
Parenchyma cells-Open-75	22.51		Parenchyma cells-Open-159	21.507		Parenchyma cells-Open-243	27.2575
Parenchyma cells-Open-76	26.6248		Parenchyma cells-Open-160	27.019		Parenchyma cells-Open-244	21.1847
Parenchyma cells-Open-77	24.3106		Parenchyma cells-Open-161	24.1681		Parenchyma cells-Open-245	24.002
Parenchyma cells-Open-78	25.3004		Parenchyma cells-Open-162	26.417		Parenchyma cells-Open-246	23.486
Parenchyma cells-Open-79	23.9161		Parenchyma cells-Open-163	27.468		Parenchyma cells-Open-247	24.816
Parenchyma cells-Open-80	27.5548		Parenchyma cells-Open-164	23.0355		Parenchyma cells-Open-248	26.7237
Parenchyma cells-Open-81	26.8687		Parenchyma cells-Open-165	23.0349		Parenchyma cells-Open-249	22.83
Parenchyma cells-Open-82	23.84		Parenchyma cells-Open-166	23.84		Parenchyma cells-Open-250	21.7747
Parenchyma cells-Open-83	26.417		Parenchyma cells-Open-167	23.781		Parenchyma cells-Open-251	24.816
Parenchyma cells-Open-84	21.038		Parenchyma cells-Open-168	26.2611		Parenchyma cells-Open-252	30.0287
Mean	25.7583		Mean	24.9446		Mean	25.385

## Sheet: Data S3-4
Data S3-4. The cell length of the contractile cells and parenchyma cells in CryoSEM and CLSM (Parenchyma cells-Closed)
Repeat1	Length		Repeat2	Length		Repeat3	Length
Parenchyma cells-Closed-1	31.5369		Parenchyma cells-Closed-85	27.0049		Parenchyma cells-Closed-169	28.145
Parenchyma cells-Closed-2	32.753		Parenchyma cells-Closed-86	24.1781		Parenchyma cells-Closed-170	25.1881
Parenchyma cells-Closed-3	29.5281		Parenchyma cells-Closed-87	23.998		Parenchyma cells-Closed-171	32.356
Parenchyma cells-Closed-4	30.1827		Parenchyma cells-Closed-88	29.848		Parenchyma cells-Closed-172	35.626
Parenchyma cells-Closed-5	31.024		Parenchyma cells-Closed-89	28.7115		Parenchyma cells-Closed-173	25.584
Parenchyma cells-Closed-6	33.1599		Parenchyma cells-Closed-90	34.7032		Parenchyma cells-Closed-174	25.1422
Parenchyma cells-Closed-7	25.56		Parenchyma cells-Closed-91	19.998		Parenchyma cells-Closed-175	36.6121
Parenchyma cells-Closed-8	28.418		Parenchyma cells-Closed-92	29.7875		Parenchyma cells-Closed-176	32.271
Parenchyma cells-Closed-9	24.084		Parenchyma cells-Closed-93	28.036		Parenchyma cells-Closed-177	29.8037
Parenchyma cells-Closed-10	35.996		Parenchyma cells-Closed-94	33.968		Parenchyma cells-Closed-178	31.138
Parenchyma cells-Closed-11	28.586		Parenchyma cells-Closed-95	29.784		Parenchyma cells-Closed-179	25.4863
Parenchyma cells-Closed-12	34.858		Parenchyma cells-Closed-96	27.444		Parenchyma cells-Closed-180	27.054
Parenchyma cells-Closed-13	31.196		Parenchyma cells-Closed-97	23.258		Parenchyma cells-Closed-181	23.862
Parenchyma cells-Closed-14	33.674		Parenchyma cells-Closed-98	28.9616		Parenchyma cells-Closed-182	26.76
Parenchyma cells-Closed-15	28.036		Parenchyma cells-Closed-99	30.118		Parenchyma cells-Closed-183	23.5641
Parenchyma cells-Closed-16	36.1179		Parenchyma cells-Closed-100	31.39		Parenchyma cells-Closed-184	19.998
Parenchyma cells-Closed-17	32.3337		Parenchyma cells-Closed-101	29.114		Parenchyma cells-Closed-185	24.6196
Parenchyma cells-Closed-18	25.754		Parenchyma cells-Closed-102	28.502		Parenchyma cells-Closed-186	27.7917
Parenchyma cells-Closed-19	25.6975		Parenchyma cells-Closed-103	25.754		Parenchyma cells-Closed-187	25.6383
Parenchyma cells-Closed-20	24.084		Parenchyma cells-Closed-104	26.4703		Parenchyma cells-Closed-188	31.0599
Parenchyma cells-Closed-21	29.3784		Parenchyma cells-Closed-105	30.3276		Parenchyma cells-Closed-189	28.4463
Parenchyma cells-Closed-22	28.39		Parenchyma cells-Closed-106	29.6082		Parenchyma cells-Closed-190	36.4563
Parenchyma cells-Closed-23	23.862		Parenchyma cells-Closed-107	28.0449		Parenchyma cells-Closed-191	31.2891
Parenchyma cells-Closed-24	32.542		Parenchyma cells-Closed-108	33.47		Parenchyma cells-Closed-192	27.054
Parenchyma cells-Closed-25	24.5121		Parenchyma cells-Closed-109	35.626		Parenchyma cells-Closed-193	29.114
Parenchyma cells-Closed-26	26.382		Parenchyma cells-Closed-110	34.4626		Parenchyma cells-Closed-194	22.6114
Parenchyma cells-Closed-27	34.022		Parenchyma cells-Closed-111	30.762		Parenchyma cells-Closed-195	33.243
Parenchyma cells-Closed-28	29.08		Parenchyma cells-Closed-112	29.35		Parenchyma cells-Closed-196	31.166
Parenchyma cells-Closed-29	29.1616		Parenchyma cells-Closed-113	25.377		Parenchyma cells-Closed-197	23.4565
Parenchyma cells-Closed-30	32.356		Parenchyma cells-Closed-114	29.2158		Parenchyma cells-Closed-198	31.196
Parenchyma cells-Closed-31	31.5989		Parenchyma cells-Closed-115	23.258		Parenchyma cells-Closed-199	34.2992
Parenchyma cells-Closed-32	25.754		Parenchyma cells-Closed-116	31.024		Parenchyma cells-Closed-200	26.6765
Parenchyma cells-Closed-33	30.564		Parenchyma cells-Closed-117	29.37		Parenchyma cells-Closed-201	32.414
Parenchyma cells-Closed-34	33.0932		Parenchyma cells-Closed-118	38.342		Parenchyma cells-Closed-202	28.682
Parenchyma cells-Closed-35	19.2036		Parenchyma cells-Closed-119	25.82		Parenchyma cells-Closed-203	36.258
Parenchyma cells-Closed-36	23.304		Parenchyma cells-Closed-120	35.4305		Parenchyma cells-Closed-204	32.62
Parenchyma cells-Closed-37	24.154		Parenchyma cells-Closed-121	29.37		Parenchyma cells-Closed-205	30.0433
Parenchyma cells-Closed-38	21.868		Parenchyma cells-Closed-122	23.2508		Parenchyma cells-Closed-206	31.264
Parenchyma cells-Closed-39	24.887		Parenchyma cells-Closed-123	25.6708		Parenchyma cells-Closed-207	30.754
Parenchyma cells-Closed-40	23.258		Parenchyma cells-Closed-124	27.132		Parenchyma cells-Closed-208	33.7329
Parenchyma cells-Closed-41	27.0705		Parenchyma cells-Closed-125	24.1119		Parenchyma cells-Closed-209	36.3231
Parenchyma cells-Closed-42	35.9454		Parenchyma cells-Closed-126	32.5805		Parenchyma cells-Closed-210	27.034
Parenchyma cells-Closed-43	30.3218		Parenchyma cells-Closed-127	31.7129		Parenchyma cells-Closed-211	28.586
Parenchyma cells-Closed-44	30.564		Parenchyma cells-Closed-128	31.264		Parenchyma cells-Closed-212	28.632
Parenchyma cells-Closed-45	27.444		Parenchyma cells-Closed-129	29.4885		Parenchyma cells-Closed-213	28.694
Parenchyma cells-Closed-46	36.258		Parenchyma cells-Closed-130	29.272		Parenchyma cells-Closed-214	31.5649
Parenchyma cells-Closed-47	28.036		Parenchyma cells-Closed-131	37.9929		Parenchyma cells-Closed-215	26.319
Parenchyma cells-Closed-48	24.858		Parenchyma cells-Closed-132	25.836		Parenchyma cells-Closed-216	29.114
Parenchyma cells-Closed-49	32.7308		Parenchyma cells-Closed-133	24.858		Parenchyma cells-Closed-217	32.664
Parenchyma cells-Closed-50	25.56		Parenchyma cells-Closed-134	25.948		Parenchyma cells-Closed-218	23.366
Parenchyma cells-Closed-51	32.5814		Parenchyma cells-Closed-135	25.7042		Parenchyma cells-Closed-219	33.672
Parenchyma cells-Closed-52	28.2081		Parenchyma cells-Closed-136	25.182		Parenchyma cells-Closed-220	33.37
Parenchyma cells-Closed-53	27.054		Parenchyma cells-Closed-137	31.166		Parenchyma cells-Closed-221	27.6277
Parenchyma cells-Closed-54	33.292		Parenchyma cells-Closed-138	28.5025		Parenchyma cells-Closed-222	27.5058
Parenchyma cells-Closed-55	30.8359		Parenchyma cells-Closed-139	25.948		Parenchyma cells-Closed-223	33.6011
Parenchyma cells-Closed-56	28.274		Parenchyma cells-Closed-140	24.826		Parenchyma cells-Closed-224	31.39
Parenchyma cells-Closed-57	30.1818		Parenchyma cells-Closed-141	34.4485		Parenchyma cells-Closed-225	32.664
Parenchyma cells-Closed-58	32.2266		Parenchyma cells-Closed-142	37.8722		Parenchyma cells-Closed-226	35.659
Parenchyma cells-Closed-59	23.312		Parenchyma cells-Closed-143	27.874		Parenchyma cells-Closed-227	30.118
Parenchyma cells-Closed-60	28.694		Parenchyma cells-Closed-144	26.916		Parenchyma cells-Closed-228	26.4584
Parenchyma cells-Closed-61	28.7721		Parenchyma cells-Closed-145	28.4649		Parenchyma cells-Closed-229	23.366
Parenchyma cells-Closed-62	29.37		Parenchyma cells-Closed-146	38.8367		Parenchyma cells-Closed-230	25.56
Parenchyma cells-Closed-63	37.484		Parenchyma cells-Closed-147	36.588		Parenchyma cells-Closed-231	32.356
Parenchyma cells-Closed-64	26.1		Parenchyma cells-Closed-148	26.4163		Parenchyma cells-Closed-232	23.798
Parenchyma cells-Closed-65	29.6566		Parenchyma cells-Closed-149	26.036		Parenchyma cells-Closed-233	30.984
Parenchyma cells-Closed-66	31.8903		Parenchyma cells-Closed-150	24.9474		Parenchyma cells-Closed-234	27.6875
Parenchyma cells-Closed-67	23.862		Parenchyma cells-Closed-151	32.4024		Parenchyma cells-Closed-235	32.414
Parenchyma cells-Closed-68	34.888		Parenchyma cells-Closed-152	29.784		Parenchyma cells-Closed-236	29.68
Parenchyma cells-Closed-69	29.37		Parenchyma cells-Closed-153	27.858		Parenchyma cells-Closed-237	28.6295
Parenchyma cells-Closed-70	33.5777		Parenchyma cells-Closed-154	29.272		Parenchyma cells-Closed-238	32.39
Parenchyma cells-Closed-71	24.1893		Parenchyma cells-Closed-155	26.1241		Parenchyma cells-Closed-239	31.064
Parenchyma cells-Closed-72	26.124		Parenchyma cells-Closed-156	25.948		Parenchyma cells-Closed-240	35.22
Parenchyma cells-Closed-73	23.7683		Parenchyma cells-Closed-157	24.8097		Parenchyma cells-Closed-241	28.418
Parenchyma cells-Closed-74	25.836		Parenchyma cells-Closed-158	25.9597		Parenchyma cells-Closed-242	33.2569
Parenchyma cells-Closed-75	23.798		Parenchyma cells-Closed-159	27.948		Parenchyma cells-Closed-243	27.858
Parenchyma cells-Closed-76	23.846		Parenchyma cells-Closed-160	34.888		Parenchyma cells-Closed-244	26.76
Parenchyma cells-Closed-77	27.6806		Parenchyma cells-Closed-161	31.138		Parenchyma cells-Closed-245	29.35
Parenchyma cells-Closed-78	33.37		Parenchyma cells-Closed-162	30.2473		Parenchyma cells-Closed-246	33.968
Parenchyma cells-Closed-79	26.448		Parenchyma cells-Closed-163	31.0798		Parenchyma cells-Closed-247	34.6484
Parenchyma cells-Closed-80	33.6351		Parenchyma cells-Closed-164	23.312		Parenchyma cells-Closed-248	36.258
Parenchyma cells-Closed-81	27.8183		Parenchyma cells-Closed-165	29.3716		Parenchyma cells-Closed-249	26.8406
Parenchyma cells-Closed-82	29.37		Parenchyma cells-Closed-166	22.724		Parenchyma cells-Closed-250	35.1135
Parenchyma cells-Closed-83	29.08		Parenchyma cells-Closed-167	30.021		Parenchyma cells-Closed-251	31.196
Parenchyma cells-Closed-84	36.588		Parenchyma cells-Closed-168	25.6271		Parenchyma cells-Closed-252	26.036
Mean	29.0467		Mean	28.8958		Mean	29.7106

## Sheet: Data S4
Data S4. Multiple of length changes of the contractile cells and parenchyma cells from open/straight to closed/bent stigmatic laminae
	Repeat1	Repeat2	Repeat3	Mean
Contractile cells-Open	17.7379	18.0178	17.8536	17.8698
Contractile cells-Closed	149.769	155.237	151.634	152.213
Contractile cells-Closed/Open fold	8.4434	8.61574	8.49322	8.51791
Parenchyma cells-Open	25.7583	24.9446	25.385	25.3626
Parenchyma cells-Closed	29.0467	28.8958	29.7106	29.2177
Parenchyma cells-Closed/Open fold	1.12766	1.1584	1.1704	1.152
