# Supplementary material for: A new type of cell related to organ movement for selfing in plants
Source: Natl Sci Rev. 2023 Aug 10;10(9):nwad208. doi: 10.1093/nsr/nwad208 (PMC10434738; doi:10.1093/nsr/nwad208)
Supplement: nwad208_Supplemental_Files [file nwad208_supplemental_files.zip › Data S5.xlsx]

## Sheet: Data S5
Data S5. The official records of the relative humidity and temperature in a weather station near one field site of Chirita pumila during the second half of 2017.
Data	Mon	Day	UTC+8 TIME	Rel. Hum. (%)	Temp. (ºC)
2017-07-01 02:00:00	1900-01-07	1900-01-01	02:00:00	0.92	20.4
2017-07-02 02:00:00	1900-01-07	1900-01-02	02:00:00	0.87	21
2017-07-03 02:00:00	1900-01-07	1900-01-03	02:00:00	0.93	20.2
2017-07-04 02:00:00	1900-01-07	1900-01-04	02:00:00	0.98	19.6
2017-07-05 02:00:00	1900-01-07	1900-01-05	02:00:00	0.98	20.3
2017-07-06 02:00:00	1900-01-07	1900-01-06	02:00:00	0.91	21.4
2017-07-07 02:00:00	1900-01-07	1900-01-07	02:00:00	0.83	22.6
2017-07-08 02:00:00	1900-01-07	1900-01-08	02:00:00	0.98	19.6
2017-07-09 02:00:00	1900-01-07	1900-01-09	02:00:00	0.98	20.5
2017-07-10 02:00:00	1900-01-07	1900-01-10	02:00:00	0.95	18
2017-07-11 02:00:00	1900-01-07	1900-01-11	02:00:00	0.81	21.4
2017-07-12 02:00:00	1900-01-07	1900-01-12	02:00:00	0.98	18.6
2017-07-13 02:00:00	1900-01-07	1900-01-13	02:00:00	0.92	20
2017-07-14 02:00:00	1900-01-07	1900-01-14	02:00:00	0.84	21.4
2017-07-15 02:00:00	1900-01-07	1900-01-15	02:00:00	0.87	21.1
2017-07-16 02:00:00	1900-01-07	1900-01-16	02:00:00	0.96	19.7
2017-07-17 02:00:00	1900-01-07	1900-01-17	02:00:00	0.94	20.9
2017-07-18 02:00:00	1900-01-07	1900-01-18	02:00:00	0.91	20.9
2017-07-19 02:00:00	1900-01-07	1900-01-19	02:00:00	0.81	22.3
2017-07-20 02:00:00	1900-01-07	1900-01-20	02:00:00	0.82	22.4
2017-07-21 02:00:00	1900-01-07	1900-01-21	02:00:00	0.92	20.5
2017-07-22 02:00:00	1900-01-07	1900-01-22	02:00:00	0.93	19.8
2017-07-23 02:00:00	1900-01-07	1900-01-23	02:00:00	0.95	19.6
2017-07-24 02:00:00	1900-01-07	1900-01-24	02:00:00	0.92	20.1
2017-07-25 02:00:00	1900-01-07	1900-01-25	02:00:00	0.85	21.2
2017-07-26 02:00:00	1900-01-07	1900-01-26	02:00:00	0.9	20.9
2017-07-27 02:00:00	1900-01-07	1900-01-27	02:00:00	0.84	21.4
2017-07-28 02:00:00	1900-01-07	1900-01-28	02:00:00	0.79	21.6
2017-07-29 02:00:00	1900-01-07	1900-01-29	02:00:00	0.87	20.7
2017-07-30 02:00:00	1900-01-07	1900-01-30	02:00:00	0.8	23.2
2017-07-31 02:00:00	1900-01-07	1900-01-31	02:00:00	0.79	23.2
2017-07-01 05:00:00	1900-01-07	1900-01-01	05:00:00	0.92	20.2
2017-07-02 05:00:00	1900-01-07	1900-01-02	05:00:00	0.92	20.3
2017-07-03 05:00:00	1900-01-07	1900-01-03	05:00:00	0.98	20
2017-07-04 05:00:00	1900-01-07	1900-01-04	05:00:00	0.98	19.3
2017-07-05 05:00:00	1900-01-07	1900-01-05	05:00:00	0.98	20.5
2017-07-06 05:00:00	1900-01-07	1900-01-06	05:00:00	0.9	21.1
2017-07-07 05:00:00	1900-01-07	1900-01-07	05:00:00	0.88	21.4
2017-07-08 05:00:00	1900-01-07	1900-01-08	05:00:00	0.98	19.4
2017-07-09 05:00:00	1900-01-07	1900-01-09	05:00:00	0.98	20.4
2017-07-10 05:00:00	1900-01-07	1900-01-10	05:00:00	0.96	18
2017-07-11 05:00:00	1900-01-07	1900-01-11	05:00:00	0.89	20.1
2017-07-12 05:00:00	1900-01-07	1900-01-12	05:00:00	0.98	18.7
2017-07-13 05:00:00	1900-01-07	1900-01-13	05:00:00	0.92	19.9
2017-07-14 05:00:00	1900-01-07	1900-01-14	05:00:00	0.87	20.7
2017-07-15 05:00:00	1900-01-07	1900-01-15	05:00:00	0.92	20.1
2017-07-16 05:00:00	1900-01-07	1900-01-16	05:00:00	0.98	19.9
2017-07-17 05:00:00	1900-01-07	1900-01-17	05:00:00	0.95	19.9
2017-07-18 05:00:00	1900-01-07	1900-01-18	05:00:00	0.94	20.4
2017-07-19 05:00:00	1900-01-07	1900-01-19	05:00:00	0.94	20.5
2017-07-20 05:00:00	1900-01-07	1900-01-20	05:00:00	0.94	21.3
2017-07-21 05:00:00	1900-01-07	1900-01-21	05:00:00	0.93	20
2017-07-22 05:00:00	1900-01-07	1900-01-22	05:00:00	0.95	19.2
2017-07-23 05:00:00	1900-01-07	1900-01-23	05:00:00	0.98	19
2017-07-24 05:00:00	1900-01-07	1900-01-24	05:00:00	0.95	19.6
2017-07-25 05:00:00	1900-01-07	1900-01-25	05:00:00	0.92	20.7
2017-07-26 05:00:00	1900-01-07	1900-01-26	05:00:00	0.87	20.8
2017-07-27 05:00:00	1900-01-07	1900-01-27	05:00:00	0.85	21
2017-07-28 05:00:00	1900-01-07	1900-01-28	05:00:00	0.79	20.5
2017-07-29 05:00:00	1900-01-07	1900-01-29	05:00:00	0.91	19.7
2017-07-30 05:00:00	1900-01-07	1900-01-30	05:00:00	0.92	21.2
2017-07-31 05:00:00	1900-01-07	1900-01-31	05:00:00	0.85	22.3
2017-07-01 08:00:00	1900-01-07	1900-01-01	08:00:00	0.95	20
2017-07-02 08:00:00	1900-01-07	1900-01-02	08:00:00	0.92	21.3
2017-07-03 08:00:00	1900-01-07	1900-01-03	08:00:00	0.98	20.1
2017-07-04 08:00:00	1900-01-07	1900-01-04	08:00:00	0.93	20.1
2017-07-05 08:00:00	1900-01-07	1900-01-05	08:00:00	0.98	20.8
2017-07-06 08:00:00	1900-01-07	1900-01-06	08:00:00	0.85	22.3
2017-07-07 08:00:00	1900-01-07	1900-01-07	08:00:00	0.85	22.6
2017-07-08 08:00:00	1900-01-07	1900-01-08	08:00:00	0.96	20.2
2017-07-09 08:00:00	1900-01-07	1900-01-09	08:00:00	0.96	20.7
2017-07-10 08:00:00	1900-01-07	1900-01-10	08:00:00	0.92	18.6
2017-07-11 08:00:00	1900-01-07	1900-01-11	08:00:00	0.85	20.8
2017-07-12 08:00:00	1900-01-07	1900-01-12	08:00:00	0.98	19
2017-07-13 08:00:00	1900-01-07	1900-01-13	08:00:00	0.92	20.1
2017-07-14 08:00:00	1900-01-07	1900-01-14	08:00:00	0.93	20.3
2017-07-15 08:00:00	1900-01-07	1900-01-15	08:00:00	0.96	20
2017-07-16 08:00:00	1900-01-07	1900-01-16	08:00:00	0.91	21.5
2017-07-17 08:00:00	1900-01-07	1900-01-17	08:00:00	0.95	20.4
2017-07-18 08:00:00	1900-01-07	1900-01-18	08:00:00	0.95	20.2
2017-07-19 08:00:00	1900-01-07	1900-01-19	08:00:00	0.91	21.3
2017-07-20 08:00:00	1900-01-07	1900-01-20	08:00:00	0.95	18.6
2017-07-21 08:00:00	1900-01-07	1900-01-21	08:00:00	0.88	21
2017-07-22 08:00:00	1900-01-07	1900-01-22	08:00:00	0.93	19.3
2017-07-23 08:00:00	1900-01-07	1900-01-23	08:00:00	0.96	19.7
2017-07-24 08:00:00	1900-01-07	1900-01-24	08:00:00	0.96	19.9
2017-07-25 08:00:00	1900-01-07	1900-01-25	08:00:00	0.89	22
2017-07-26 08:00:00	1900-01-07	1900-01-26	08:00:00	0.92	21
2017-07-27 08:00:00	1900-01-07	1900-01-27	08:00:00	0.84	21.6
2017-07-28 08:00:00	1900-01-07	1900-01-28	08:00:00	0.78	21.4
2017-07-29 08:00:00	1900-01-07	1900-01-29	08:00:00	0.9	20.9
2017-07-30 08:00:00	1900-01-07	1900-01-30	08:00:00	0.88	21.7
2017-07-31 08:00:00	1900-01-07	1900-01-31	08:00:00	0.85	23.1
2017-07-01 11:00:00	1900-01-07	1900-01-01	11:00:00	0.88	21.8
2017-07-02 11:00:00	1900-01-07	1900-01-02	11:00:00	0.72	24.4
2017-07-03 11:00:00	1900-01-07	1900-01-03	11:00:00	0.98	20.3
2017-07-04 11:00:00	1900-01-07	1900-01-04	11:00:00	0.77	23.3
2017-07-05 11:00:00	1900-01-07	1900-01-05	11:00:00	0.87	22.9
2017-07-06 11:00:00	1900-01-07	1900-01-06	11:00:00	0.76	24.5
2017-07-07 11:00:00	1900-01-07	1900-01-07	11:00:00	0.72	25.9
2017-07-08 11:00:00	1900-01-07	1900-01-08	11:00:00	0.85	22.8
2017-07-09 11:00:00	1900-01-07	1900-01-09	11:00:00	0.78	23.5
2017-07-10 11:00:00	1900-01-07	1900-01-10	11:00:00	0.75	22.4
2017-07-11 11:00:00	1900-01-07	1900-01-11	11:00:00	0.69	24.2
2017-07-12 11:00:00	1900-01-07	1900-01-12	11:00:00	0.9	21.7
2017-07-13 11:00:00	1900-01-07	1900-01-13	11:00:00	0.79	22.5
2017-07-14 11:00:00	1900-01-07	1900-01-14	11:00:00	0.81	23.2
2017-07-15 11:00:00	1900-01-07	1900-01-15	11:00:00	0.78	22.9
2017-07-16 11:00:00	1900-01-07	1900-01-16	11:00:00	0.7	24.9
2017-07-17 11:00:00	1900-01-07	1900-01-17	11:00:00	0.63	24.9
2017-07-18 11:00:00	1900-01-07	1900-01-18	11:00:00	0.77	23.5
2017-07-19 11:00:00	1900-01-07	1900-01-19	11:00:00	0.77	23.8
2017-07-20 11:00:00	1900-01-07	1900-01-20	11:00:00	0.95	19
2017-07-21 11:00:00	1900-01-07	1900-01-21	11:00:00	0.91	21.3
2017-07-22 11:00:00	1900-01-07	1900-01-22	11:00:00	0.77	21.7
2017-07-23 11:00:00	1900-01-07	1900-01-23	11:00:00	0.87	21.1
2017-07-24 11:00:00	1900-01-07	1900-01-24	11:00:00	0.71	24.6
2017-07-25 11:00:00	1900-01-07	1900-01-25	11:00:00	0.74	24.3
2017-07-26 11:00:00	1900-01-07	1900-01-26	11:00:00	0.71	24.4
2017-07-27 11:00:00	1900-01-07	1900-01-27	11:00:00	0.61	26.2
2017-07-28 11:00:00	1900-01-07	1900-01-28	11:00:00	0.62	25.5
2017-07-29 11:00:00	1900-01-07	1900-01-29	11:00:00	0.72	24.6
2017-07-30 11:00:00	1900-01-07	1900-01-30	11:00:00	0.69	26
2017-07-31 11:00:00	1900-01-07	1900-01-31	11:00:00	0.66	27.6
2017-07-01 14:00:00	1900-01-07	1900-01-01	14:00:00	0.75	24.2
2017-07-02 14:00:00	1900-01-07	1900-01-02	14:00:00	0.74	24.3
2017-07-03 14:00:00	1900-01-07	1900-01-03	14:00:00	0.91	21.7
2017-07-04 14:00:00	1900-01-07	1900-01-04	14:00:00	0.66	25.3
2017-07-05 14:00:00	1900-01-07	1900-01-05	14:00:00	0.76	25.1
2017-07-06 14:00:00	1900-01-07	1900-01-06	14:00:00	0.85	23.8
2017-07-07 14:00:00	1900-01-07	1900-01-07	14:00:00	0.88	23.7
2017-07-08 14:00:00	1900-01-07	1900-01-08	14:00:00	0.73	26.5
2017-07-09 14:00:00	1900-01-07	1900-01-09	14:00:00	0.84	24
2017-07-10 14:00:00	1900-01-07	1900-01-10	14:00:00	0.64	24.4
2017-07-11 14:00:00	1900-01-07	1900-01-11	14:00:00	0.55	26
2017-07-12 14:00:00	1900-01-07	1900-01-12	14:00:00	0.81	23.1
2017-07-13 14:00:00	1900-01-07	1900-01-13	14:00:00	0.65	26
2017-07-14 14:00:00	1900-01-07	1900-01-14	14:00:00	0.78	23.2
2017-07-15 14:00:00	1900-01-07	1900-01-15	14:00:00	0.66	25.7
2017-07-16 14:00:00	1900-01-07	1900-01-16	14:00:00	0.68	25.6
2017-07-17 14:00:00	1900-01-07	1900-01-17	14:00:00	0.57	27.2
2017-07-18 14:00:00	1900-01-07	1900-01-18	14:00:00	0.64	26.2
2017-07-19 14:00:00	1900-01-07	1900-01-19	14:00:00	0.67	25.9
2017-07-20 14:00:00	1900-01-07	1900-01-20	14:00:00	0.92	20.4
2017-07-21 14:00:00	1900-01-07	1900-01-21	14:00:00	0.85	22.6
2017-07-22 14:00:00	1900-01-07	1900-01-22	14:00:00	0.79	21.9
2017-07-23 14:00:00	1900-01-07	1900-01-23	14:00:00	0.71	24.2
2017-07-24 14:00:00	1900-01-07	1900-01-24	14:00:00	0.64	27.2
2017-07-25 14:00:00	1900-01-07	1900-01-25	14:00:00	0.57	27.1
2017-07-26 14:00:00	1900-01-07	1900-01-26	14:00:00	0.57	27.6
2017-07-27 14:00:00	1900-01-07	1900-01-27	14:00:00	0.5	29.8
2017-07-28 14:00:00	1900-01-07	1900-01-28	14:00:00	0.53	28.1
2017-07-29 14:00:00	1900-01-07	1900-01-29	14:00:00	0.53	28.7
2017-07-30 14:00:00	1900-01-07	1900-01-30	14:00:00	0.47	30.7
2017-07-31 14:00:00	1900-01-07	1900-01-31	14:00:00	0.54	26.3
2017-07-01 17:00:00	1900-01-07	1900-01-01	17:00:00	0.79	23.7
2017-07-02 17:00:00	1900-01-07	1900-01-02	17:00:00	0.83	23.3
2017-07-03 17:00:00	1900-01-07	1900-01-03	17:00:00	0.92	21.6
2017-07-04 17:00:00	1900-01-07	1900-01-04	17:00:00	0.78	23.7
2017-07-05 17:00:00	1900-01-07	1900-01-05	17:00:00	0.91	22.6
2017-07-06 17:00:00	1900-01-07	1900-01-06	17:00:00	0.66	27.2
2017-07-07 17:00:00	1900-01-07	1900-01-07	17:00:00	0.89	23.2
2017-07-08 17:00:00	1900-01-07	1900-01-08	17:00:00	0.87	22.2
2017-07-09 17:00:00	1900-01-07	1900-01-09	17:00:00	0.92	20.3
2017-07-10 17:00:00	1900-01-07	1900-01-10	17:00:00	0.53	26.5
2017-07-11 17:00:00	1900-01-07	1900-01-11	17:00:00	0.88	21
2017-07-12 17:00:00	1900-01-07	1900-01-12	17:00:00	0.73	24
2017-07-13 17:00:00	1900-01-07	1900-01-13	17:00:00	0.66	25.4
2017-07-14 17:00:00	1900-01-07	1900-01-14	17:00:00	0.7	24.3
2017-07-15 17:00:00	1900-01-07	1900-01-15	17:00:00	0.61	26.7
2017-07-16 17:00:00	1900-01-07	1900-01-16	17:00:00	0.79	24.5
2017-07-17 17:00:00	1900-01-07	1900-01-17	17:00:00	0.61	26.2
2017-07-18 17:00:00	1900-01-07	1900-01-18	17:00:00	0.66	27.2
2017-07-19 17:00:00	1900-01-07	1900-01-19	17:00:00	0.73	25.1
2017-07-20 17:00:00	1900-01-07	1900-01-20	17:00:00	0.75	24
2017-07-21 17:00:00	1900-01-07	1900-01-21	17:00:00	0.84	22.3
2017-07-22 17:00:00	1900-01-07	1900-01-22	17:00:00	0.69	23.6
2017-07-23 17:00:00	1900-01-07	1900-01-23	17:00:00	0.76	23.6
2017-07-24 17:00:00	1900-01-07	1900-01-24	17:00:00	0.55	28.1
2017-07-25 17:00:00	1900-01-07	1900-01-25	17:00:00	0.72	25.1
2017-07-26 17:00:00	1900-01-07	1900-01-26	17:00:00	0.85	22.3
2017-07-27 17:00:00	1900-01-07	1900-01-27	17:00:00	0.5	29.2
2017-07-28 17:00:00	1900-01-07	1900-01-28	17:00:00	0.82	23.4
2017-07-29 17:00:00	1900-01-07	1900-01-29	17:00:00	0.58	28.1
2017-07-30 17:00:00	1900-01-07	1900-01-30	17:00:00	0.52	29.4
2017-07-31 17:00:00	1900-01-07	1900-01-31	17:00:00	0.68	25.3
2017-07-01 20:00:00	1900-01-07	1900-01-01	20:00:00	0.84	22.1
2017-07-02 20:00:00	1900-01-07	1900-01-02	20:00:00	0.91	22.2
2017-07-03 20:00:00	1900-01-07	1900-01-03	20:00:00	0.95	20.3
2017-07-04 20:00:00	1900-01-07	1900-01-04	20:00:00	0.95	20.5
2017-07-05 20:00:00	1900-01-07	1900-01-05	20:00:00	0.9	21.9
2017-07-06 20:00:00	1900-01-07	1900-01-06	20:00:00	0.78	24.3
2017-07-07 20:00:00	1900-01-07	1900-01-07	20:00:00	0.84	22.9
2017-07-08 20:00:00	1900-01-07	1900-01-08	20:00:00	0.83	23
2017-07-09 20:00:00	1900-01-07	1900-01-09	20:00:00	0.96	18.1
2017-07-10 20:00:00	1900-01-07	1900-01-10	20:00:00	0.67	23.8
2017-07-11 20:00:00	1900-01-07	1900-01-11	20:00:00	0.86	21.2
2017-07-12 20:00:00	1900-01-07	1900-01-12	20:00:00	0.87	21.2
2017-07-13 20:00:00	1900-01-07	1900-01-13	20:00:00	0.74	23.6
2017-07-14 20:00:00	1900-01-07	1900-01-14	20:00:00	0.77	22.8
2017-07-15 20:00:00	1900-01-07	1900-01-15	20:00:00	0.75	23.7
2017-07-16 20:00:00	1900-01-07	1900-01-16	20:00:00	0.79	23.3
2017-07-17 20:00:00	1900-01-07	1900-01-17	20:00:00	0.74	23.1
2017-07-18 20:00:00	1900-01-07	1900-01-18	20:00:00	0.76	24
2017-07-19 20:00:00	1900-01-07	1900-01-19	20:00:00	0.77	23.4
2017-07-20 20:00:00	1900-01-07	1900-01-20	20:00:00	0.8	22.3
2017-07-21 20:00:00	1900-01-07	1900-01-21	20:00:00	0.93	20.1
2017-07-22 20:00:00	1900-01-07	1900-01-22	20:00:00	0.88	20.9
2017-07-23 20:00:00	1900-01-07	1900-01-23	20:00:00	0.82	22.1
2017-07-24 20:00:00	1900-01-07	1900-01-24	20:00:00	0.72	24.9
2017-07-25 20:00:00	1900-01-07	1900-01-25	20:00:00	0.68	24.6
2017-07-26 20:00:00	1900-01-07	1900-01-26	20:00:00	0.72	25.1
2017-07-27 20:00:00	1900-01-07	1900-01-27	20:00:00	0.71	24.2
2017-07-28 20:00:00	1900-01-07	1900-01-28	20:00:00	0.75	23.9
2017-07-29 20:00:00	1900-01-07	1900-01-29	20:00:00	0.6	26.6
2017-07-30 20:00:00	1900-01-07	1900-01-30	20:00:00	0.59	26.9
2017-07-31 20:00:00	1900-01-07	1900-01-31	20:00:00	0.8	22.7
2017-07-01 23:00:00	1900-01-07	1900-01-01	23:00:00	0.84	21.6
2017-07-02 23:00:00	1900-01-07	1900-01-02	23:00:00	0.86	21.7
2017-07-03 23:00:00	1900-01-07	1900-01-03	23:00:00	0.98	19.9
2017-07-04 23:00:00	1900-01-07	1900-01-04	23:00:00	0.96	20.9
2017-07-05 23:00:00	1900-01-07	1900-01-05	23:00:00	0.88	21.6
2017-07-06 23:00:00	1900-01-07	1900-01-06	23:00:00	0.85	22.6
2017-07-07 23:00:00	1900-01-07	1900-01-07	23:00:00	0.92	20.6
2017-07-08 23:00:00	1900-01-07	1900-01-08	23:00:00	0.87	21.8
2017-07-09 23:00:00	1900-01-07	1900-01-09	23:00:00	0.92	18.5
2017-07-10 23:00:00	1900-01-07	1900-01-10	23:00:00	0.75	22.3
2017-07-11 23:00:00	1900-01-07	1900-01-11	23:00:00	0.92	20.2
2017-07-12 23:00:00	1900-01-07	1900-01-12	23:00:00	0.87	21
2017-07-13 23:00:00	1900-01-07	1900-01-13	23:00:00	0.82	21.9
2017-07-14 23:00:00	1900-01-07	1900-01-14	23:00:00	0.85	21.2
2017-07-15 23:00:00	1900-01-07	1900-01-15	23:00:00	0.82	21.9
2017-07-16 23:00:00	1900-01-07	1900-01-16	23:00:00	0.81	22.5
2017-07-17 23:00:00	1900-01-07	1900-01-17	23:00:00	0.79	22.4
2017-07-18 23:00:00	1900-01-07	1900-01-18	23:00:00	0.82	22.2
2017-07-19 23:00:00	1900-01-07	1900-01-19	23:00:00	0.83	22.3
2017-07-20 23:00:00	1900-01-07	1900-01-20	23:00:00	0.9	21
2017-07-21 23:00:00	1900-01-07	1900-01-21	23:00:00	0.93	20.3
2017-07-22 23:00:00	1900-01-07	1900-01-22	23:00:00	0.95	20.3
2017-07-23 23:00:00	1900-01-07	1900-01-23	23:00:00	0.93	20.2
2017-07-24 23:00:00	1900-01-07	1900-01-24	23:00:00	0.79	22
2017-07-25 23:00:00	1900-01-07	1900-01-25	23:00:00	0.82	22.2
2017-07-26 23:00:00	1900-01-07	1900-01-26	23:00:00	0.73	22.9
2017-07-27 23:00:00	1900-01-07	1900-01-27	23:00:00	0.84	22.5
2017-07-28 23:00:00	1900-01-07	1900-01-28	23:00:00	0.79	22.5
2017-07-29 23:00:00	1900-01-07	1900-01-29	23:00:00	0.74	23.4
2017-07-30 23:00:00	1900-01-07	1900-01-30	23:00:00	0.68	24.6
2017-07-31 23:00:00	1900-01-07	1900-01-31	23:00:00	0.86	21.8
2017-08-01 02:00:00	1900-01-08	1900-01-01	02:00:00	0.87	21.1
2017-08-02 02:00:00	1900-01-08	1900-01-02	02:00:00	0.92	21.5
2017-08-03 02:00:00	1900-01-08	1900-01-03	02:00:00	0.86	21.9
2017-08-04 02:00:00	1900-01-08	1900-01-04	02:00:00	0.85	22.8
2017-08-05 02:00:00	1900-01-08	1900-01-05	02:00:00	0.98	20.6
2017-08-06 02:00:00	1900-01-08	1900-01-06	02:00:00	0.98	20.9
2017-08-07 02:00:00	1900-01-08	1900-01-07	02:00:00	0.86	21.8
2017-08-08 02:00:00	1900-01-08	1900-01-08	02:00:00	0.87	21.6
2017-08-09 02:00:00	1900-01-08	1900-01-09	02:00:00	0.83	23.2
2017-08-10 02:00:00	1900-01-08	1900-01-10	02:00:00	0.94	21
2017-08-11 02:00:00	1900-01-08	1900-01-11	02:00:00	0.87	21.6
2017-08-12 02:00:00	1900-01-08	1900-01-12	02:00:00	0.82	22.8
2017-08-13 02:00:00	1900-01-08	1900-01-13	02:00:00	0.88	21.4
2017-08-14 02:00:00	1900-01-08	1900-01-14	02:00:00	0.78	22.9
2017-08-15 02:00:00	1900-01-08	1900-01-15	02:00:00	0.85	22.3
2017-08-16 02:00:00	1900-01-08	1900-01-16	02:00:00	0.91	19.9
2017-08-17 02:00:00	1900-01-08	1900-01-17	02:00:00	0.89	20.4
2017-08-18 02:00:00	1900-01-08	1900-01-18	02:00:00	0.86	20.1
2017-08-19 02:00:00	1900-01-08	1900-01-19	02:00:00	0.84	20.9
2017-08-20 02:00:00	1900-01-08	1900-01-20	02:00:00	0.84	20.7
2017-08-21 02:00:00	1900-01-08	1900-01-21	02:00:00	0.83	21.6
2017-08-22 02:00:00	1900-01-08	1900-01-22	02:00:00	0.83	22.9
2017-08-23 02:00:00	1900-01-08	1900-01-23	02:00:00	0.83	22.7
2017-08-24 02:00:00	1900-01-08	1900-01-24	02:00:00	0.92	19.2
2017-08-25 02:00:00	1900-01-08	1900-01-25	02:00:00	0.98	19.7
2017-08-26 02:00:00	1900-01-08	1900-01-26	02:00:00	0.96	19.8
2017-08-27 02:00:00	1900-01-08	1900-01-27	02:00:00	0.84	21
2017-08-28 02:00:00	1900-01-08	1900-01-28	02:00:00	0.87	20.6
2017-08-29 02:00:00	1900-01-08	1900-01-29	02:00:00	0.92	20.8
2017-08-30 02:00:00	1900-01-08	1900-01-30	02:00:00	0.92	20.4
2017-08-31 02:00:00	1900-01-08	1900-01-31	02:00:00	0.95	19.7
2017-08-01 05:00:00	1900-01-08	1900-01-01	05:00:00	0.84	21.4
2017-08-02 05:00:00	1900-01-08	1900-01-02	05:00:00	0.95	20.9
2017-08-03 05:00:00	1900-01-08	1900-01-03	05:00:00	0.92	20.6
2017-08-04 05:00:00	1900-01-08	1900-01-04	05:00:00	0.94	21
2017-08-05 05:00:00	1900-01-08	1900-01-05	05:00:00	0.98	20.5
2017-08-06 05:00:00	1900-01-08	1900-01-06	05:00:00	0.98	20.1
2017-08-07 05:00:00	1900-01-08	1900-01-07	05:00:00	0.9	20.7
2017-08-08 05:00:00	1900-01-08	1900-01-08	05:00:00	0.87	21.9
2017-08-09 05:00:00	1900-01-08	1900-01-09	05:00:00	0.82	22.8
2017-08-10 05:00:00	1900-01-08	1900-01-10	05:00:00	0.95	20.7
2017-08-11 05:00:00	1900-01-08	1900-01-11	05:00:00	0.94	21.3
2017-08-12 05:00:00	1900-01-08	1900-01-12	05:00:00	0.85	22.3
2017-08-13 05:00:00	1900-01-08	1900-01-13	05:00:00	0.9	20.9
2017-08-14 05:00:00	1900-01-08	1900-01-14	05:00:00	0.83	22
2017-08-15 05:00:00	1900-01-08	1900-01-15	05:00:00	0.98	20.6
2017-08-16 05:00:00	1900-01-08	1900-01-16	05:00:00	0.95	19.9
2017-08-17 05:00:00	1900-01-08	1900-01-17	05:00:00	0.96	19.7
2017-08-18 05:00:00	1900-01-08	1900-01-18	05:00:00	0.91	19.6
2017-08-19 05:00:00	1900-01-08	1900-01-19	05:00:00	0.88	19.8
2017-08-20 05:00:00	1900-01-08	1900-01-20	05:00:00	0.92	19.2
2017-08-21 05:00:00	1900-01-08	1900-01-21	05:00:00	0.87	21.2
2017-08-22 05:00:00	1900-01-08	1900-01-22	05:00:00	0.91	21.2
2017-08-23 05:00:00	1900-01-08	1900-01-23	05:00:00	0.9	20.9
2017-08-24 05:00:00	1900-01-08	1900-01-24	05:00:00	0.95	18.8
2017-08-25 05:00:00	1900-01-08	1900-01-25	05:00:00	0.93	19.8
2017-08-26 05:00:00	1900-01-08	1900-01-26	05:00:00	0.95	19.3
2017-08-27 05:00:00	1900-01-08	1900-01-27	05:00:00	0.92	20.1
2017-08-28 05:00:00	1900-01-08	1900-01-28	05:00:00	0.95	20.3
2017-08-29 05:00:00	1900-01-08	1900-01-29	05:00:00	0.95	20.5
2017-08-30 05:00:00	1900-01-08	1900-01-30	05:00:00	0.95	19.1
2017-08-31 05:00:00	1900-01-08	1900-01-31	05:00:00	0.96	19.2
2017-08-01 08:00:00	1900-01-08	1900-01-01	08:00:00	0.95	20.9
2017-08-02 08:00:00	1900-01-08	1900-01-02	08:00:00	0.95	21.5
2017-08-03 08:00:00	1900-01-08	1900-01-03	08:00:00	0.95	21.9
2017-08-04 08:00:00	1900-01-08	1900-01-04	08:00:00	0.91	21.8
2017-08-05 08:00:00	1900-01-08	1900-01-05	08:00:00	0.98	21
2017-08-06 08:00:00	1900-01-08	1900-01-06	08:00:00	0.98	20
2017-08-07 08:00:00	1900-01-08	1900-01-07	08:00:00	0.84	22.7
2017-08-08 08:00:00	1900-01-08	1900-01-08	08:00:00	0.85	22.6
2017-08-09 08:00:00	1900-01-08	1900-01-09	08:00:00	0.91	22
2017-08-10 08:00:00	1900-01-08	1900-01-10	08:00:00	0.95	21.1
2017-08-11 08:00:00	1900-01-08	1900-01-11	08:00:00	0.89	22
2017-08-12 08:00:00	1900-01-08	1900-01-12	08:00:00	0.83	22.5
2017-08-13 08:00:00	1900-01-08	1900-01-13	08:00:00	0.82	22.7
2017-08-14 08:00:00	1900-01-08	1900-01-14	08:00:00	0.83	22.4
2017-08-15 08:00:00	1900-01-08	1900-01-15	08:00:00	0.96	21.1
2017-08-16 08:00:00	1900-01-08	1900-01-16	08:00:00	0.95	20.4
2017-08-17 08:00:00	1900-01-08	1900-01-17	08:00:00	0.98	19.3
2017-08-18 08:00:00	1900-01-08	1900-01-18	08:00:00	0.87	20.5
2017-08-19 08:00:00	1900-01-08	1900-01-19	08:00:00	0.88	20.5
2017-08-20 08:00:00	1900-01-08	1900-01-20	08:00:00	0.92	19.8
2017-08-21 08:00:00	1900-01-08	1900-01-21	08:00:00	0.86	22
2017-08-22 08:00:00	1900-01-08	1900-01-22	08:00:00	0.91	21.7
2017-08-23 08:00:00	1900-01-08	1900-01-23	08:00:00	0.91	21.8
2017-08-24 08:00:00	1900-01-08	1900-01-24	08:00:00	0.96	19.3
2017-08-25 08:00:00	1900-01-08	1900-01-25	08:00:00	0.95	20.1
2017-08-26 08:00:00	1900-01-08	1900-01-26	08:00:00	0.95	20.2
2017-08-27 08:00:00	1900-01-08	1900-01-27	08:00:00	0.87	21.2
2017-08-28 08:00:00	1900-01-08	1900-01-28	08:00:00	0.95	20.1
2017-08-29 08:00:00	1900-01-08	1900-01-29	08:00:00	0.98	20.4
2017-08-30 08:00:00	1900-01-08	1900-01-30	08:00:00	0.95	20
2017-08-31 08:00:00	1900-01-08	1900-01-31	08:00:00	0.95	19.3
2017-08-01 11:00:00	1900-01-08	1900-01-01	11:00:00	0.73	25.6
2017-08-02 11:00:00	1900-01-08	1900-01-02	11:00:00	0.75	25.1
2017-08-03 11:00:00	1900-01-08	1900-01-03	11:00:00	0.69	26.4
2017-08-04 11:00:00	1900-01-08	1900-01-04	11:00:00	0.72	26.2
2017-08-05 11:00:00	1900-01-08	1900-01-05	11:00:00	0.95	21.5
2017-08-06 11:00:00	1900-01-08	1900-01-06	11:00:00	0.84	22.9
2017-08-07 11:00:00	1900-01-08	1900-01-07	11:00:00	0.77	23.5
2017-08-08 11:00:00	1900-01-08	1900-01-08	11:00:00	0.65	26.3
2017-08-09 11:00:00	1900-01-08	1900-01-09	11:00:00	0.69	23.5
2017-08-10 11:00:00	1900-01-08	1900-01-10	11:00:00	0.78	24.8
2017-08-11 11:00:00	1900-01-08	1900-01-11	11:00:00	0.66	25.6
2017-08-12 11:00:00	1900-01-08	1900-01-12	11:00:00	0.73	25.1
2017-08-13 11:00:00	1900-01-08	1900-01-13	11:00:00	0.68	26.8
2017-08-14 11:00:00	1900-01-08	1900-01-14	11:00:00	0.71	24.5
2017-08-15 11:00:00	1900-01-08	1900-01-15	11:00:00	0.89	22.7
2017-08-16 11:00:00	1900-01-08	1900-01-16	11:00:00	0.92	21.7
2017-08-17 11:00:00	1900-01-08	1900-01-17	11:00:00	0.79	23.4
2017-08-18 11:00:00	1900-01-08	1900-01-18	11:00:00	0.8	22.7
2017-08-19 11:00:00	1900-01-08	1900-01-19	11:00:00	0.7	23.6
2017-08-20 11:00:00	1900-01-08	1900-01-20	11:00:00	0.67	24.9
2017-08-21 11:00:00	1900-01-08	1900-01-21	11:00:00	0.6	26.6
2017-08-22 11:00:00	1900-01-08	1900-01-22	11:00:00	0.57	27.6
2017-08-23 11:00:00	1900-01-08	1900-01-23	11:00:00	0.66	27.4
2017-08-24 11:00:00	1900-01-08	1900-01-24	11:00:00	0.95	20.4
2017-08-25 11:00:00	1900-01-08	1900-01-25	11:00:00	0.78	23.1
2017-08-26 11:00:00	1900-01-08	1900-01-26	11:00:00	0.79	23.2
2017-08-27 11:00:00	1900-01-08	1900-01-27	11:00:00	0.62	25.4
2017-08-28 11:00:00	1900-01-08	1900-01-28	11:00:00	0.82	23.4
2017-08-29 11:00:00	1900-01-08	1900-01-29	11:00:00	0.84	22.7
2017-08-30 11:00:00	1900-01-08	1900-01-30	11:00:00	0.69	23.4
2017-08-31 11:00:00	1900-01-08	1900-01-31	11:00:00	0.75	23.8
2017-08-01 14:00:00	1900-01-08	1900-01-01	14:00:00	0.8	23
2017-08-02 14:00:00	1900-01-08	1900-01-02	14:00:00	0.5	29.6
2017-08-03 14:00:00	1900-01-08	1900-01-03	14:00:00	0.55	29.8
2017-08-04 14:00:00	1900-01-08	1900-01-04	14:00:00	0.73	25.8
2017-08-05 14:00:00	1900-01-08	1900-01-05	14:00:00	0.83	23.8
2017-08-06 14:00:00	1900-01-08	1900-01-06	14:00:00	0.78	25.8
2017-08-07 14:00:00	1900-01-08	1900-01-07	14:00:00	0.61	28.1
2017-08-08 14:00:00	1900-01-08	1900-01-08	14:00:00	0.62	27.1
2017-08-09 14:00:00	1900-01-08	1900-01-09	14:00:00	0.75	23.5
2017-08-10 14:00:00	1900-01-08	1900-01-10	14:00:00	0.91	22.7
2017-08-11 14:00:00	1900-01-08	1900-01-11	14:00:00	0.69	26.2
2017-08-12 14:00:00	1900-01-08	1900-01-12	14:00:00	0.7	26.5
2017-08-13 14:00:00	1900-01-08	1900-01-13	14:00:00	0.53	28.5
2017-08-14 14:00:00	1900-01-08	1900-01-14	14:00:00	0.78	24.6
2017-08-15 14:00:00	1900-01-08	1900-01-15	14:00:00	0.78	24.6
2017-08-16 14:00:00	1900-01-08	1900-01-16	14:00:00	0.9	22.1
2017-08-17 14:00:00	1900-01-08	1900-01-17	14:00:00	0.66	25
2017-08-18 14:00:00	1900-01-08	1900-01-18	14:00:00	0.63	24.9
2017-08-19 14:00:00	1900-01-08	1900-01-19	14:00:00	0.58	26
2017-08-20 14:00:00	1900-01-08	1900-01-20	14:00:00	0.52	28.4
2017-08-21 14:00:00	1900-01-08	1900-01-21	14:00:00	0.48	29.9
2017-08-22 14:00:00	1900-01-08	1900-01-22	14:00:00	0.49	30.5
2017-08-23 14:00:00	1900-01-08	1900-01-23	14:00:00	0.69	24.1
2017-08-24 14:00:00	1900-01-08	1900-01-24	14:00:00	0.95	21.5
2017-08-25 14:00:00	1900-01-08	1900-01-25	14:00:00	0.71	24.7
2017-08-26 14:00:00	1900-01-08	1900-01-26	14:00:00	0.58	26.2
2017-08-27 14:00:00	1900-01-08	1900-01-27	14:00:00	0.58	27.4
2017-08-28 14:00:00	1900-01-08	1900-01-28	14:00:00	0.62	27.3
2017-08-29 14:00:00	1900-01-08	1900-01-29	14:00:00	0.95	22.1
2017-08-30 14:00:00	1900-01-08	1900-01-30	14:00:00	0.61	25.8
2017-08-31 14:00:00	1900-01-08	1900-01-31	14:00:00	0.8	24.2
2017-08-01 17:00:00	1900-01-08	1900-01-01	17:00:00	0.92	21.5
2017-08-02 17:00:00	1900-01-08	1900-01-02	17:00:00	0.63	26.8
2017-08-03 17:00:00	1900-01-08	1900-01-03	17:00:00	0.89	22.2
2017-08-04 17:00:00	1900-01-08	1900-01-04	17:00:00	0.74	26
2017-08-05 17:00:00	1900-01-08	1900-01-05	17:00:00	0.94	21.9
2017-08-06 17:00:00	1900-01-08	1900-01-06	17:00:00	0.69	26.2
2017-08-07 17:00:00	1900-01-08	1900-01-07	17:00:00	0.6	29
2017-08-08 17:00:00	1900-01-08	1900-01-08	17:00:00	0.57	28.1
2017-08-09 17:00:00	1900-01-08	1900-01-09	17:00:00	0.67	26.1
2017-08-10 17:00:00	1900-01-08	1900-01-10	17:00:00	0.86	23.5
2017-08-11 17:00:00	1900-01-08	1900-01-11	17:00:00	0.57	28.5
2017-08-12 17:00:00	1900-01-08	1900-01-12	17:00:00	0.64	27.3
2017-08-13 17:00:00	1900-01-08	1900-01-13	17:00:00	0.61	27.9
2017-08-14 17:00:00	1900-01-08	1900-01-14	17:00:00	0.66	27.1
2017-08-15 17:00:00	1900-01-08	1900-01-15	17:00:00	0.9	21.1
2017-08-16 17:00:00	1900-01-08	1900-01-16	17:00:00	0.95	20.7
2017-08-17 17:00:00	1900-01-08	1900-01-17	17:00:00	0.7	23.7
2017-08-18 17:00:00	1900-01-08	1900-01-18	17:00:00	0.6	25.5
2017-08-19 17:00:00	1900-01-08	1900-01-19	17:00:00	0.54	26.8
2017-08-20 17:00:00	1900-01-08	1900-01-20	17:00:00	0.52	27.6
2017-08-21 17:00:00	1900-01-08	1900-01-21	17:00:00	0.48	30.9
2017-08-22 17:00:00	1900-01-08	1900-01-22	17:00:00	0.56	29.5
2017-08-23 17:00:00	1900-01-08	1900-01-23	17:00:00	0.61	26.6
2017-08-24 17:00:00	1900-01-08	1900-01-24	17:00:00	0.95	21.6
2017-08-25 17:00:00	1900-01-08	1900-01-25	17:00:00	0.74	24.1
2017-08-26 17:00:00	1900-01-08	1900-01-26	17:00:00	0.53	27.2
2017-08-27 17:00:00	1900-01-08	1900-01-27	17:00:00	0.66	25.2
2017-08-28 17:00:00	1900-01-08	1900-01-28	17:00:00	0.52	27.3
2017-08-29 17:00:00	1900-01-08	1900-01-29	17:00:00	0.72	24.8
2017-08-30 17:00:00	1900-01-08	1900-01-30	17:00:00	0.95	20.5
2017-08-31 17:00:00	1900-01-08	1900-01-31	17:00:00	0.66	25.7
2017-08-01 20:00:00	1900-01-08	1900-01-01	20:00:00	0.86	22.3
2017-08-02 20:00:00	1900-01-08	1900-01-02	20:00:00	0.77	24.6
2017-08-03 20:00:00	1900-01-08	1900-01-03	20:00:00	0.84	23.3
2017-08-04 20:00:00	1900-01-08	1900-01-04	20:00:00	0.86	22.4
2017-08-05 20:00:00	1900-01-08	1900-01-05	20:00:00	0.94	22.2
2017-08-06 20:00:00	1900-01-08	1900-01-06	20:00:00	0.82	23.4
2017-08-07 20:00:00	1900-01-08	1900-01-07	20:00:00	0.78	24.3
2017-08-08 20:00:00	1900-01-08	1900-01-08	20:00:00	0.7	25.9
2017-08-09 20:00:00	1900-01-08	1900-01-09	20:00:00	0.86	22.3
2017-08-10 20:00:00	1900-01-08	1900-01-10	20:00:00	0.8	23.8
2017-08-11 20:00:00	1900-01-08	1900-01-11	20:00:00	0.73	25.7
2017-08-12 20:00:00	1900-01-08	1900-01-12	20:00:00	0.81	23.4
2017-08-13 20:00:00	1900-01-08	1900-01-13	20:00:00	0.73	25.1
2017-08-14 20:00:00	1900-01-08	1900-01-14	20:00:00	0.74	24
2017-08-15 20:00:00	1900-01-08	1900-01-15	20:00:00	0.88	21.2
2017-08-16 20:00:00	1900-01-08	1900-01-16	20:00:00	0.92	20.5
2017-08-17 20:00:00	1900-01-08	1900-01-17	20:00:00	0.84	20.9
2017-08-18 20:00:00	1900-01-08	1900-01-18	20:00:00	0.77	22.1
2017-08-19 20:00:00	1900-01-08	1900-01-19	20:00:00	0.75	23.2
2017-08-20 20:00:00	1900-01-08	1900-01-20	20:00:00	0.67	24.9
2017-08-21 20:00:00	1900-01-08	1900-01-21	20:00:00	0.6	27.2
2017-08-22 20:00:00	1900-01-08	1900-01-22	20:00:00	0.63	26.4
2017-08-23 20:00:00	1900-01-08	1900-01-23	20:00:00	0.83	20.3
2017-08-24 20:00:00	1900-01-08	1900-01-24	20:00:00	0.95	20.7
2017-08-25 20:00:00	1900-01-08	1900-01-25	20:00:00	0.81	21.5
2017-08-26 20:00:00	1900-01-08	1900-01-26	20:00:00	0.75	22.8
2017-08-27 20:00:00	1900-01-08	1900-01-27	20:00:00	0.77	22.8
2017-08-28 20:00:00	1900-01-08	1900-01-28	20:00:00	0.86	21.7
2017-08-29 20:00:00	1900-01-08	1900-01-29	20:00:00	0.81	22.2
2017-08-30 20:00:00	1900-01-08	1900-01-30	20:00:00	0.92	20.1
2017-08-31 20:00:00	1900-01-08	1900-01-31	20:00:00	0.84	22.3
2017-08-01 23:00:00	1900-01-08	1900-01-01	23:00:00	0.91	21.7
2017-08-02 23:00:00	1900-01-08	1900-01-02	23:00:00	0.83	23.1
2017-08-03 23:00:00	1900-01-08	1900-01-03	23:00:00	0.86	22.5
2017-08-04 23:00:00	1900-01-08	1900-01-04	23:00:00	0.95	21.2
2017-08-05 23:00:00	1900-01-08	1900-01-05	23:00:00	0.95	21.5
2017-08-06 23:00:00	1900-01-08	1900-01-06	23:00:00	0.85	22.3
2017-08-07 23:00:00	1900-01-08	1900-01-07	23:00:00	0.84	22.3
2017-08-08 23:00:00	1900-01-08	1900-01-08	23:00:00	0.79	24
2017-08-09 23:00:00	1900-01-08	1900-01-09	23:00:00	0.91	21.5
2017-08-10 23:00:00	1900-01-08	1900-01-10	23:00:00	0.86	22.6
2017-08-11 23:00:00	1900-01-08	1900-01-11	23:00:00	0.76	23.4
2017-08-12 23:00:00	1900-01-08	1900-01-12	23:00:00	0.86	21.4
2017-08-13 23:00:00	1900-01-08	1900-01-13	23:00:00	0.77	23.5
2017-08-14 23:00:00	1900-01-08	1900-01-14	23:00:00	0.81	22.9
2017-08-15 23:00:00	1900-01-08	1900-01-15	23:00:00	0.88	20.2
2017-08-16 23:00:00	1900-01-08	1900-01-16	23:00:00	0.92	20.1
2017-08-17 23:00:00	1900-01-08	1900-01-17	23:00:00	0.89	19.8
2017-08-18 23:00:00	1900-01-08	1900-01-18	23:00:00	0.87	20.6
2017-08-19 23:00:00	1900-01-08	1900-01-19	23:00:00	0.77	21.3
2017-08-20 23:00:00	1900-01-08	1900-01-20	23:00:00	0.82	22.5
2017-08-21 23:00:00	1900-01-08	1900-01-21	23:00:00	0.74	24.1
2017-08-22 23:00:00	1900-01-08	1900-01-22	23:00:00	0.73	23.9
2017-08-23 23:00:00	1900-01-08	1900-01-23	23:00:00	0.92	19.4
2017-08-24 23:00:00	1900-01-08	1900-01-24	23:00:00	0.98	20.3
2017-08-25 23:00:00	1900-01-08	1900-01-25	23:00:00	0.84	21.5
2017-08-26 23:00:00	1900-01-08	1900-01-26	23:00:00	0.77	21.3
2017-08-27 23:00:00	1900-01-08	1900-01-27	23:00:00	0.83	22.1
2017-08-28 23:00:00	1900-01-08	1900-01-28	23:00:00	0.88	21.2
2017-08-29 23:00:00	1900-01-08	1900-01-29	23:00:00	0.83	21.6
2017-08-30 23:00:00	1900-01-08	1900-01-30	23:00:00	0.96	19.5
2017-08-31 23:00:00	1900-01-08	1900-01-31	23:00:00	0.86	21.4
2017-09-01 02:00:00	1900-01-09	1900-01-01	02:00:00	0.89	20.4
2017-09-02 02:00:00	1900-01-09	1900-01-02	02:00:00	0.82	22.2
2017-09-03 02:00:00	1900-01-09	1900-01-03	02:00:00	0.87	22
2017-09-04 02:00:00	1900-01-09	1900-01-04	02:00:00	0.85	21.2
2017-09-05 02:00:00	1900-01-09	1900-01-05	02:00:00	0.85	22.2
2017-09-06 02:00:00	1900-01-09	1900-01-06	02:00:00	0.87	21.1
2017-09-07 02:00:00	1900-01-09	1900-01-07	02:00:00	0.96	20.2
2017-09-08 02:00:00	1900-01-09	1900-01-08	02:00:00	0.88	21.1
2017-09-09 02:00:00	1900-01-09	1900-01-09	02:00:00	0.92	20.3
2017-09-10 02:00:00	1900-01-09	1900-01-10	02:00:00	0.95	20.4
2017-09-11 02:00:00	1900-01-09	1900-01-11	02:00:00	0.96	18.3
2017-09-12 02:00:00	1900-01-09	1900-01-12	02:00:00	0.86	20.9
2017-09-13 02:00:00	1900-01-09	1900-01-13	02:00:00	0.83	21.4
2017-09-14 02:00:00	1900-01-09	1900-01-14	02:00:00	0.87	21.3
2017-09-15 02:00:00	1900-01-09	1900-01-15	02:00:00	0.71	21.5
2017-09-16 02:00:00	1900-01-09	1900-01-16	02:00:00	0.71	22
2017-09-17 02:00:00	1900-01-09	1900-01-17	02:00:00	0.87	20.1
2017-09-18 02:00:00	1900-01-09	1900-01-18	02:00:00	0.91	20
2017-09-19 02:00:00	1900-01-09	1900-01-19	02:00:00	0.87	20.8
2017-09-20 02:00:00	1900-01-09	1900-01-20	02:00:00	0.87	21.7
2017-09-21 02:00:00	1900-01-09	1900-01-21	02:00:00	0.96	20.1
2017-09-22 02:00:00	1900-01-09	1900-01-22	02:00:00	0.95	20.1
2017-09-23 02:00:00	1900-01-09	1900-01-23	02:00:00	0.84	20.8
2017-09-24 02:00:00	1900-01-09	1900-01-24	02:00:00	0.79	20.8
2017-09-25 02:00:00	1900-01-09	1900-01-25	02:00:00	0.85	21.7
2017-09-26 02:00:00	1900-01-09	1900-01-26	02:00:00	0.85	22.2
2017-09-27 02:00:00	1900-01-09	1900-01-27	02:00:00	0.86	21.3
2017-09-28 02:00:00	1900-01-09	1900-01-28	02:00:00	0.87	20.8
2017-09-29 02:00:00	1900-01-09	1900-01-29	02:00:00	0.83	21.4
2017-09-30 02:00:00	1900-01-09	1900-01-30	02:00:00	0.88	19.9
2017-09-01 05:00:00	1900-01-09	1900-01-01	05:00:00	0.95	20
2017-09-02 05:00:00	1900-01-09	1900-01-02	05:00:00	0.87	20.7
2017-09-03 05:00:00	1900-01-09	1900-01-03	05:00:00	0.91	22
2017-09-04 05:00:00	1900-01-09	1900-01-04	05:00:00	0.88	20.7
2017-09-05 05:00:00	1900-01-09	1900-01-05	05:00:00	0.86	21.9
2017-09-06 05:00:00	1900-01-09	1900-01-06	05:00:00	0.88	20.6
2017-09-07 05:00:00	1900-01-09	1900-01-07	05:00:00	0.98	19.3
2017-09-08 05:00:00	1900-01-09	1900-01-08	05:00:00	0.91	21
2017-09-09 05:00:00	1900-01-09	1900-01-09	05:00:00	0.92	20.6
2017-09-10 05:00:00	1900-01-09	1900-01-10	05:00:00	0.94	20.8
2017-09-11 05:00:00	1900-01-09	1900-01-11	05:00:00	0.96	18.4
2017-09-12 05:00:00	1900-01-09	1900-01-12	05:00:00	0.93	19.6
2017-09-13 05:00:00	1900-01-09	1900-01-13	05:00:00	0.88	20.5
2017-09-14 05:00:00	1900-01-09	1900-01-14	05:00:00	0.86	20.9
2017-09-15 05:00:00	1900-01-09	1900-01-15	05:00:00	0.86	19.6
2017-09-16 05:00:00	1900-01-09	1900-01-16	05:00:00	0.85	20.1
2017-09-17 05:00:00	1900-01-09	1900-01-17	05:00:00	0.89	19
2017-09-18 05:00:00	1900-01-09	1900-01-18	05:00:00	0.98	18.6
2017-09-19 05:00:00	1900-01-09	1900-01-19	05:00:00	0.95	20.5
2017-09-20 05:00:00	1900-01-09	1900-01-20	05:00:00	0.95	21
2017-09-21 05:00:00	1900-01-09	1900-01-21	05:00:00	0.98	19.3
2017-09-22 05:00:00	1900-01-09	1900-01-22	05:00:00	0.95	20.3
2017-09-23 05:00:00	1900-01-09	1900-01-23	05:00:00	0.86	19.2
2017-09-24 05:00:00	1900-01-09	1900-01-24	05:00:00	0.89	19.5
2017-09-25 05:00:00	1900-01-09	1900-01-25	05:00:00	0.86	21.5
2017-09-26 05:00:00	1900-01-09	1900-01-26	05:00:00	0.92	21.5
2017-09-27 05:00:00	1900-01-09	1900-01-27	05:00:00	0.88	20.2
2017-09-28 05:00:00	1900-01-09	1900-01-28	05:00:00	0.93	19.3
2017-09-29 05:00:00	1900-01-09	1900-01-29	05:00:00	0.91	20.3
2017-09-30 05:00:00	1900-01-09	1900-01-30	05:00:00	0.88	19.5
2017-09-01 08:00:00	1900-01-09	1900-01-01	08:00:00	0.88	21.3
2017-09-02 08:00:00	1900-01-09	1900-01-02	08:00:00	0.87	21
2017-09-03 08:00:00	1900-01-09	1900-01-03	08:00:00	0.91	22
2017-09-04 08:00:00	1900-01-09	1900-01-04	08:00:00	0.85	21.9
2017-09-05 08:00:00	1900-01-09	1900-01-05	08:00:00	0.84	22.7
2017-09-06 08:00:00	1900-01-09	1900-01-06	08:00:00	0.88	20.6
2017-09-07 08:00:00	1900-01-09	1900-01-07	08:00:00	0.98	19.6
2017-09-08 08:00:00	1900-01-09	1900-01-08	08:00:00	0.98	20.3
2017-09-09 08:00:00	1900-01-09	1900-01-09	08:00:00	0.91	21.3
2017-09-10 08:00:00	1900-01-09	1900-01-10	08:00:00	0.92	20.8
2017-09-11 08:00:00	1900-01-09	1900-01-11	08:00:00	0.98	18.7
2017-09-12 08:00:00	1900-01-09	1900-01-12	08:00:00	0.91	19.3
2017-09-13 08:00:00	1900-01-09	1900-01-13	08:00:00	0.87	20.9
2017-09-14 08:00:00	1900-01-09	1900-01-14	08:00:00	0.87	21.9
2017-09-15 08:00:00	1900-01-09	1900-01-15	08:00:00	0.83	19.9
2017-09-16 08:00:00	1900-01-09	1900-01-16	08:00:00	0.89	19.6
2017-09-17 08:00:00	1900-01-09	1900-01-17	08:00:00	0.96	19.7
2017-09-18 08:00:00	1900-01-09	1900-01-18	08:00:00	0.98	19.8
2017-09-19 08:00:00	1900-01-09	1900-01-19	08:00:00	0.91	20.9
2017-09-20 08:00:00	1900-01-09	1900-01-20	08:00:00	0.95	20.9
2017-09-21 08:00:00	1900-01-09	1900-01-21	08:00:00	1	19.8
2017-09-22 08:00:00	1900-01-09	1900-01-22	08:00:00	0.95	19.9
2017-09-23 08:00:00	1900-01-09	1900-01-23	08:00:00	0.88	19
2017-09-24 08:00:00	1900-01-09	1900-01-24	08:00:00	0.93	19.8
2017-09-25 08:00:00	1900-01-09	1900-01-25	08:00:00	0.9	21.5
2017-09-26 08:00:00	1900-01-09	1900-01-26	08:00:00	0.95	21
2017-09-27 08:00:00	1900-01-09	1900-01-27	08:00:00	0.96	20.1
2017-09-28 08:00:00	1900-01-09	1900-01-28	08:00:00	0.96	19.8
2017-09-29 08:00:00	1900-01-09	1900-01-29	08:00:00	0.81	21.1
2017-09-30 08:00:00	1900-01-09	1900-01-30	08:00:00	0.81	20.6
2017-09-01 11:00:00	1900-01-09	1900-01-01	11:00:00	0.71	24.9
2017-09-02 11:00:00	1900-01-09	1900-01-02	11:00:00	0.62	25.6
2017-09-03 11:00:00	1900-01-09	1900-01-03	11:00:00	0.73	25.2
2017-09-04 11:00:00	1900-01-09	1900-01-04	11:00:00	0.67	26.1
2017-09-05 11:00:00	1900-01-09	1900-01-05	11:00:00	0.66	27
2017-09-06 11:00:00	1900-01-09	1900-01-06	11:00:00	0.62	26
2017-09-07 11:00:00	1900-01-09	1900-01-07	11:00:00	0.87	21.5
2017-09-08 11:00:00	1900-01-09	1900-01-08	11:00:00	0.71	24.8
2017-09-09 11:00:00	1900-01-09	1900-01-09	11:00:00	0.77	23.5
2017-09-10 11:00:00	1900-01-09	1900-01-10	11:00:00	0.81	23.7
2017-09-11 11:00:00	1900-01-09	1900-01-11	11:00:00	0.77	22.3
2017-09-12 11:00:00	1900-01-09	1900-01-12	11:00:00	0.73	23.7
2017-09-13 11:00:00	1900-01-09	1900-01-13	11:00:00	0.63	26.4
2017-09-14 11:00:00	1900-01-09	1900-01-14	11:00:00	0.73	24
2017-09-15 11:00:00	1900-01-09	1900-01-15	11:00:00	0.59	24
2017-09-16 11:00:00	1900-01-09	1900-01-16	11:00:00	0.96	19.5
2017-09-17 11:00:00	1900-01-09	1900-01-17	11:00:00	0.74	23.3
2017-09-18 11:00:00	1900-01-09	1900-01-18	11:00:00	0.65	26
2017-09-19 11:00:00	1900-01-09	1900-01-19	11:00:00	0.65	26.2
2017-09-20 11:00:00	1900-01-09	1900-01-20	11:00:00	0.63	26.4
2017-09-21 11:00:00	1900-01-09	1900-01-21	11:00:00	0.86	21.5
2017-09-22 11:00:00	1900-01-09	1900-01-22	11:00:00	0.71	24.1
2017-09-23 11:00:00	1900-01-09	1900-01-23	11:00:00	0.6	25.4
2017-09-24 11:00:00	1900-01-09	1900-01-24	11:00:00	0.64	25.8
2017-09-25 11:00:00	1900-01-09	1900-01-25	11:00:00	0.69	25.2
2017-09-26 11:00:00	1900-01-09	1900-01-26	11:00:00	0.84	23
2017-09-27 11:00:00	1900-01-09	1900-01-27	11:00:00	0.75	24
2017-09-28 11:00:00	1900-01-09	1900-01-28	11:00:00	0.76	23.3
2017-09-29 11:00:00	1900-01-09	1900-01-29	11:00:00	0.6	25.7
2017-09-30 11:00:00	1900-01-09	1900-01-30	11:00:00	0.66	25
2017-09-01 14:00:00	1900-01-09	1900-01-01	14:00:00	0.69	25.5
2017-09-02 14:00:00	1900-01-09	1900-01-02	14:00:00	0.54	29
2017-09-03 14:00:00	1900-01-09	1900-01-03	14:00:00	0.67	26.5
2017-09-04 14:00:00	1900-01-09	1900-01-04	14:00:00	0.57	29.7
2017-09-05 14:00:00	1900-01-09	1900-01-05	14:00:00	0.57	29.7
2017-09-06 14:00:00	1900-01-09	1900-01-06	14:00:00	0.61	27.7
2017-09-07 14:00:00	1900-01-09	1900-01-07	14:00:00	0.73	25.4
2017-09-08 14:00:00	1900-01-09	1900-01-08	14:00:00	0.65	26.2
2017-09-09 14:00:00	1900-01-09	1900-01-09	14:00:00	0.56	28.5
2017-09-10 14:00:00	1900-01-09	1900-01-10	14:00:00	0.85	22.4
2017-09-11 14:00:00	1900-01-09	1900-01-11	14:00:00	0.65	24.3
2017-09-12 14:00:00	1900-01-09	1900-01-12	14:00:00	0.62	25.7
2017-09-13 14:00:00	1900-01-09	1900-01-13	14:00:00	0.61	26.4
2017-09-14 14:00:00	1900-01-09	1900-01-14	14:00:00	0.62	25.9
2017-09-15 14:00:00	1900-01-09	1900-01-15	14:00:00	0.56	25.4
2017-09-16 14:00:00	1900-01-09	1900-01-16	14:00:00	0.98	19.7
2017-09-17 14:00:00	1900-01-09	1900-01-17	14:00:00	0.6	25.2
2017-09-18 14:00:00	1900-01-09	1900-01-18	14:00:00	0.49	28.9
2017-09-19 14:00:00	1900-01-09	1900-01-19	14:00:00	0.47	29.7
2017-09-20 14:00:00	1900-01-09	1900-01-20	14:00:00	0.57	28.4
2017-09-21 14:00:00	1900-01-09	1900-01-21	14:00:00	0.76	24
2017-09-22 14:00:00	1900-01-09	1900-01-22	14:00:00	0.63	27
2017-09-23 14:00:00	1900-01-09	1900-01-23	14:00:00	0.59	26.1
2017-09-24 14:00:00	1900-01-09	1900-01-24	14:00:00	0.55	28.5
2017-09-25 14:00:00	1900-01-09	1900-01-25	14:00:00	0.52	28.7
2017-09-26 14:00:00	1900-01-09	1900-01-26	14:00:00	0.95	22.8
2017-09-27 14:00:00	1900-01-09	1900-01-27	14:00:00	0.6	26.9
2017-09-28 14:00:00	1900-01-09	1900-01-28	14:00:00	0.55	27.4
2017-09-29 14:00:00	1900-01-09	1900-01-29	14:00:00	0.53	28.4
2017-09-30 14:00:00	1900-01-09	1900-01-30	14:00:00	0.68	24.9
2017-09-01 17:00:00	1900-01-09	1900-01-01	17:00:00	0.52	29.1
2017-09-02 17:00:00	1900-01-09	1900-01-02	17:00:00	0.61	27.8
2017-09-03 17:00:00	1900-01-09	1900-01-03	17:00:00	0.64	27.4
2017-09-04 17:00:00	1900-01-09	1900-01-04	17:00:00	0.6	28.9
2017-09-05 17:00:00	1900-01-09	1900-01-05	17:00:00	0.64	27.8
2017-09-06 17:00:00	1900-01-09	1900-01-06	17:00:00	0.95	21.3
2017-09-07 17:00:00	1900-01-09	1900-01-07	17:00:00	0.75	24.8
2017-09-08 17:00:00	1900-01-09	1900-01-08	17:00:00	0.66	25.8
2017-09-09 17:00:00	1900-01-09	1900-01-09	17:00:00	0.72	24.6
2017-09-10 17:00:00	1900-01-09	1900-01-10	17:00:00	0.92	19.2
2017-09-11 17:00:00	1900-01-09	1900-01-11	17:00:00	0.64	24
2017-09-12 17:00:00	1900-01-09	1900-01-12	17:00:00	0.58	26.1
2017-09-13 17:00:00	1900-01-09	1900-01-13	17:00:00	0.6	27.2
2017-09-14 17:00:00	1900-01-09	1900-01-14	17:00:00	0.5	26.9
2017-09-15 17:00:00	1900-01-09	1900-01-15	17:00:00	0.58	25.1
2017-09-16 17:00:00	1900-01-09	1900-01-16	17:00:00	0.82	22.4
2017-09-17 17:00:00	1900-01-09	1900-01-17	17:00:00	0.57	26.4
2017-09-18 17:00:00	1900-01-09	1900-01-18	17:00:00	0.51	28.4
2017-09-19 17:00:00	1900-01-09	1900-01-19	17:00:00	0.5	29.9
2017-09-20 17:00:00	1900-01-09	1900-01-20	17:00:00	0.89	22.8
2017-09-21 17:00:00	1900-01-09	1900-01-21	17:00:00	0.75	24.3
2017-09-22 17:00:00	1900-01-09	1900-01-22	17:00:00	0.58	27.4
2017-09-23 17:00:00	1900-01-09	1900-01-23	17:00:00	0.56	27.5
2017-09-24 17:00:00	1900-01-09	1900-01-24	17:00:00	0.5	29.1
2017-09-25 17:00:00	1900-01-09	1900-01-25	17:00:00	0.61	28.1
2017-09-26 17:00:00	1900-01-09	1900-01-26	17:00:00	0.82	23.3
2017-09-27 17:00:00	1900-01-09	1900-01-27	17:00:00	0.68	25.3
2017-09-28 17:00:00	1900-01-09	1900-01-28	17:00:00	0.53	28.9
2017-09-29 17:00:00	1900-01-09	1900-01-29	17:00:00	0.5	27.5
2017-09-30 17:00:00	1900-01-09	1900-01-30	17:00:00	0.61	26.8
2017-09-01 20:00:00	1900-01-09	1900-01-01	20:00:00	0.7	24.8
2017-09-02 20:00:00	1900-01-09	1900-01-02	20:00:00	0.78	24.4
2017-09-03 20:00:00	1900-01-09	1900-01-03	20:00:00	0.76	24.1
2017-09-04 20:00:00	1900-01-09	1900-01-04	20:00:00	0.85	23.1
2017-09-05 20:00:00	1900-01-09	1900-01-05	20:00:00	0.83	23.5
2017-09-06 20:00:00	1900-01-09	1900-01-06	20:00:00	0.98	20.6
2017-09-07 20:00:00	1900-01-09	1900-01-07	20:00:00	0.87	22.1
2017-09-08 20:00:00	1900-01-09	1900-01-08	20:00:00	0.81	22.6
2017-09-09 20:00:00	1900-01-09	1900-01-09	20:00:00	0.91	21.2
2017-09-10 20:00:00	1900-01-09	1900-01-10	20:00:00	1	18.2
2017-09-11 20:00:00	1900-01-09	1900-01-11	20:00:00	0.75	21.8
2017-09-12 20:00:00	1900-01-09	1900-01-12	20:00:00	0.79	22.5
2017-09-13 20:00:00	1900-01-09	1900-01-13	20:00:00	0.76	23.8
2017-09-14 20:00:00	1900-01-09	1900-01-14	20:00:00	0.77	22.9
2017-09-15 20:00:00	1900-01-09	1900-01-15	20:00:00	0.66	23.2
2017-09-16 20:00:00	1900-01-09	1900-01-16	20:00:00	0.84	20.9
2017-09-17 20:00:00	1900-01-09	1900-01-17	20:00:00	0.74	22.9
2017-09-18 20:00:00	1900-01-09	1900-01-18	20:00:00	0.74	24.3
2017-09-19 20:00:00	1900-01-09	1900-01-19	20:00:00	0.75	24.5
2017-09-20 20:00:00	1900-01-09	1900-01-20	20:00:00	0.95	21
2017-09-21 20:00:00	1900-01-09	1900-01-21	20:00:00	0.85	22
2017-09-22 20:00:00	1900-01-09	1900-01-22	20:00:00	0.74	22.5
2017-09-23 20:00:00	1900-01-09	1900-01-23	20:00:00	0.74	23.3
2017-09-24 20:00:00	1900-01-09	1900-01-24	20:00:00	0.7	24.2
2017-09-25 20:00:00	1900-01-09	1900-01-25	20:00:00	0.76	24.4
2017-09-26 20:00:00	1900-01-09	1900-01-26	20:00:00	0.92	21
2017-09-27 20:00:00	1900-01-09	1900-01-27	20:00:00	0.8	22.6
2017-09-28 20:00:00	1900-01-09	1900-01-28	20:00:00	0.72	23.8
2017-09-29 20:00:00	1900-01-09	1900-01-29	20:00:00	0.67	22.9
2017-09-30 20:00:00	1900-01-09	1900-01-30	20:00:00	0.8	22.7
2017-09-01 23:00:00	1900-01-09	1900-01-01	23:00:00	0.8	22.7
2017-09-02 23:00:00	1900-01-09	1900-01-02	23:00:00	0.83	23
2017-09-03 23:00:00	1900-01-09	1900-01-03	23:00:00	0.75	22.4
2017-09-04 23:00:00	1900-01-09	1900-01-04	23:00:00	0.84	22.6
2017-09-05 23:00:00	1900-01-09	1900-01-05	23:00:00	0.95	21.4
2017-09-06 23:00:00	1900-01-09	1900-01-06	23:00:00	0.98	20.3
2017-09-07 23:00:00	1900-01-09	1900-01-07	23:00:00	0.83	22.2
2017-09-08 23:00:00	1900-01-09	1900-01-08	23:00:00	0.83	21.7
2017-09-09 23:00:00	1900-01-09	1900-01-09	23:00:00	0.95	20.3
2017-09-10 23:00:00	1900-01-09	1900-01-10	23:00:00	0.98	18.3
2017-09-11 23:00:00	1900-01-09	1900-01-11	23:00:00	0.87	20.8
2017-09-12 23:00:00	1900-01-09	1900-01-12	23:00:00	0.83	21.8
2017-09-13 23:00:00	1900-01-09	1900-01-13	23:00:00	0.9	21.4
2017-09-14 23:00:00	1900-01-09	1900-01-14	23:00:00	0.79	22.1
2017-09-15 23:00:00	1900-01-09	1900-01-15	23:00:00	0.7	21.8
2017-09-16 23:00:00	1900-01-09	1900-01-16	23:00:00	0.88	20
2017-09-17 23:00:00	1900-01-09	1900-01-17	23:00:00	0.85	21.3
2017-09-18 23:00:00	1900-01-09	1900-01-18	23:00:00	0.86	21.3
2017-09-19 23:00:00	1900-01-09	1900-01-19	23:00:00	0.84	22.6
2017-09-20 23:00:00	1900-01-09	1900-01-20	23:00:00	0.98	20.5
2017-09-21 23:00:00	1900-01-09	1900-01-21	23:00:00	0.87	21.1
2017-09-22 23:00:00	1900-01-09	1900-01-22	23:00:00	0.82	21.3
2017-09-23 23:00:00	1900-01-09	1900-01-23	23:00:00	0.79	21.6
2017-09-24 23:00:00	1900-01-09	1900-01-24	23:00:00	0.83	22.4
2017-09-25 23:00:00	1900-01-09	1900-01-25	23:00:00	0.87	22
2017-09-26 23:00:00	1900-01-09	1900-01-26	23:00:00	0.88	20.9
2017-09-27 23:00:00	1900-01-09	1900-01-27	23:00:00	0.85	21.4
2017-09-28 23:00:00	1900-01-09	1900-01-28	23:00:00	0.82	22.3
2017-09-29 23:00:00	1900-01-09	1900-01-29	23:00:00	0.79	21.3
2017-09-30 23:00:00	1900-01-09	1900-01-30	23:00:00	0.83	21.5
2017-10-01 02:00:00	1900-01-10	1900-01-01	02:00:00	0.85	21.5
2017-10-02 02:00:00	1900-01-10	1900-01-02	02:00:00	0.83	21.9
2017-10-03 02:00:00	1900-01-10	1900-01-03	02:00:00	0.86	20.2
2017-10-04 02:00:00	1900-01-10	1900-01-04	02:00:00	0.87	20.3
2017-10-05 02:00:00	1900-01-10	1900-01-05	02:00:00	0.83	19.9
2017-10-06 02:00:00	1900-01-10	1900-01-06	02:00:00	0.87	19
2017-10-07 02:00:00	1900-01-10	1900-01-07	02:00:00	0.81	20.3
2017-10-08 02:00:00	1900-01-10	1900-01-08	02:00:00	0.88	19.6
2017-10-09 02:00:00	1900-01-10	1900-01-09	02:00:00	0.84	19.6
2017-10-10 02:00:00	1900-01-10	1900-01-10	02:00:00	0.85	20.7
2017-10-11 02:00:00	1900-01-10	1900-01-11	02:00:00	1	19.5
2017-10-12 02:00:00	1900-01-10	1900-01-12	02:00:00	0.95	19.6
2017-10-13 02:00:00	1900-01-10	1900-01-13	02:00:00	0.92	18.9
2017-10-14 02:00:00	1900-01-10	1900-01-14	02:00:00	0.79	20.2
2017-10-15 02:00:00	1900-01-10	1900-01-15	02:00:00	1	17.6
2017-10-16 02:00:00	1900-01-10	1900-01-16	02:00:00	0.82	17.6
2017-10-17 02:00:00	1900-01-10	1900-01-17	02:00:00	0.96	14.5
2017-10-18 02:00:00	1900-01-10	1900-01-18	02:00:00	0.94	15.5
2017-10-19 02:00:00	1900-01-10	1900-01-19	02:00:00	0.98	16.1
2017-10-20 02:00:00	1900-01-10	1900-01-20	02:00:00	0.96	17.2
2017-10-21 02:00:00	1900-01-10	1900-01-21	02:00:00	0.87	19
2017-10-22 02:00:00	1900-01-10	1900-01-22	02:00:00	0.93	18
2017-10-23 02:00:00	1900-01-10	1900-01-23	02:00:00	0.96	16.5
2017-10-24 02:00:00	1900-01-10	1900-01-24	02:00:00	1	12.5
2017-10-25 02:00:00	1900-01-10	1900-01-25	02:00:00	0.86	14.7
2017-10-26 02:00:00	1900-01-10	1900-01-26	02:00:00	0.89	16.7
2017-10-27 02:00:00	1900-01-10	1900-01-27	02:00:00	0.9	17.2
2017-10-28 02:00:00	1900-01-10	1900-01-28	02:00:00	0.9	16.1
2017-10-29 02:00:00	1900-01-10	1900-01-29	02:00:00	0.86	16.4
2017-10-30 02:00:00	1900-01-10	1900-01-30	02:00:00	0.75	14.6
2017-10-31 02:00:00	1900-01-10	1900-01-31	02:00:00	0.75	11.1
2017-10-01 05:00:00	1900-01-10	1900-01-01	05:00:00	0.84	21.4
2017-10-02 05:00:00	1900-01-10	1900-01-02	05:00:00	0.9	20.6
2017-10-03 05:00:00	1900-01-10	1900-01-03	05:00:00	0.89	19.2
2017-10-04 05:00:00	1900-01-10	1900-01-04	05:00:00	0.95	19.5
2017-10-05 05:00:00	1900-01-10	1900-01-05	05:00:00	0.83	19.3
2017-10-06 05:00:00	1900-01-10	1900-01-06	05:00:00	0.88	18.7
2017-10-07 05:00:00	1900-01-10	1900-01-07	05:00:00	0.84	19.7
2017-10-08 05:00:00	1900-01-10	1900-01-08	05:00:00	0.91	18.7
2017-10-09 05:00:00	1900-01-10	1900-01-09	05:00:00	0.92	18.8
2017-10-10 05:00:00	1900-01-10	1900-01-10	05:00:00	0.89	18.7
2017-10-11 05:00:00	1900-01-10	1900-01-11	05:00:00	1	18.9
2017-10-12 05:00:00	1900-01-10	1900-01-12	05:00:00	1	19
2017-10-13 05:00:00	1900-01-10	1900-01-13	05:00:00	0.95	18.4
2017-10-14 05:00:00	1900-01-10	1900-01-14	05:00:00	0.84	19.5
2017-10-15 05:00:00	1900-01-10	1900-01-15	05:00:00	0.98	16.7
2017-10-16 05:00:00	1900-01-10	1900-01-16	05:00:00	0.81	16.5
2017-10-17 05:00:00	1900-01-10	1900-01-17	05:00:00	0.91	14.7
2017-10-18 05:00:00	1900-01-10	1900-01-18	05:00:00	0.9	15.1
2017-10-19 05:00:00	1900-01-10	1900-01-19	05:00:00	1	16
2017-10-20 05:00:00	1900-01-10	1900-01-20	05:00:00	0.98	15.9
2017-10-21 05:00:00	1900-01-10	1900-01-21	05:00:00	0.95	18.2
2017-10-22 05:00:00	1900-01-10	1900-01-22	05:00:00	0.93	18
2017-10-23 05:00:00	1900-01-10	1900-01-23	05:00:00	1	15.6
2017-10-24 05:00:00	1900-01-10	1900-01-24	05:00:00	1	12.3
2017-10-25 05:00:00	1900-01-10	1900-01-25	05:00:00	0.9	14.3
2017-10-26 05:00:00	1900-01-10	1900-01-26	05:00:00	0.95	16.4
2017-10-27 05:00:00	1900-01-10	1900-01-27	05:00:00	0.93	17.1
2017-10-28 05:00:00	1900-01-10	1900-01-28	05:00:00	0.98	14.7
2017-10-29 05:00:00	1900-01-10	1900-01-29	05:00:00	0.96	14.6
2017-10-30 05:00:00	1900-01-10	1900-01-30	05:00:00	0.71	12.9
2017-10-31 05:00:00	1900-01-10	1900-01-31	05:00:00	0.79	9.9
2017-10-01 08:00:00	1900-01-10	1900-01-01	08:00:00	0.88	21.1
2017-10-02 08:00:00	1900-01-10	1900-01-02	08:00:00	0.86	21.5
2017-10-03 08:00:00	1900-01-10	1900-01-03	08:00:00	0.87	20.6
2017-10-04 08:00:00	1900-01-10	1900-01-04	08:00:00	0.91	20.4
2017-10-05 08:00:00	1900-01-10	1900-01-05	08:00:00	0.8	20
2017-10-06 08:00:00	1900-01-10	1900-01-06	08:00:00	0.92	18.4
2017-10-07 08:00:00	1900-01-10	1900-01-07	08:00:00	0.89	19.3
2017-10-08 08:00:00	1900-01-10	1900-01-08	08:00:00	0.88	18.9
2017-10-10 08:00:00	1900-01-10	1900-01-10	08:00:00	0.88	19.6
2017-10-11 08:00:00	1900-01-10	1900-01-11	08:00:00	1	19.2
2017-10-12 08:00:00	1900-01-10	1900-01-12	08:00:00	1	19.3
2017-10-13 08:00:00	1900-01-10	1900-01-13	08:00:00	1	16.5
2017-10-14 08:00:00	1900-01-10	1900-01-14	08:00:00	0.86	19.7
2017-10-15 08:00:00	1900-01-10	1900-01-15	08:00:00	0.93	16
2017-10-16 08:00:00	1900-01-10	1900-01-16	08:00:00	0.79	16.5
2017-10-17 08:00:00	1900-01-10	1900-01-17	08:00:00	0.93	14.6
2017-10-18 08:00:00	1900-01-10	1900-01-18	08:00:00	0.96	14.8
2017-10-19 08:00:00	1900-01-10	1900-01-19	08:00:00	1	15.8
2017-10-20 08:00:00	1900-01-10	1900-01-20	08:00:00	0.98	16.6
2017-10-21 08:00:00	1900-01-10	1900-01-21	08:00:00	0.92	18.7
2017-10-22 08:00:00	1900-01-10	1900-01-22	08:00:00	0.88	18.5
2017-10-23 08:00:00	1900-01-10	1900-01-23	08:00:00	1	15.6
2017-10-24 08:00:00	1900-01-10	1900-01-24	08:00:00	1	12.4
2017-10-25 08:00:00	1900-01-10	1900-01-25	08:00:00	0.93	14.2
2017-10-26 08:00:00	1900-01-10	1900-01-26	08:00:00	1	16.3
2017-10-27 08:00:00	1900-01-10	1900-01-27	08:00:00	0.98	16.8
2017-10-28 08:00:00	1900-01-10	1900-01-28	08:00:00	0.98	14.8
2017-10-29 08:00:00	1900-01-10	1900-01-29	08:00:00	0.94	14.5
2017-10-30 08:00:00	1900-01-10	1900-01-30	08:00:00	0.8	11.9
2017-10-31 08:00:00	1900-01-10	1900-01-31	08:00:00	0.87	9.5
2017-10-01 11:00:00	1900-01-10	1900-01-01	11:00:00	0.65	26.3
2017-10-02 11:00:00	1900-01-10	1900-01-02	11:00:00	0.75	24
2017-10-03 11:00:00	1900-01-10	1900-01-03	11:00:00	0.78	23
2017-10-04 11:00:00	1900-01-10	1900-01-04	11:00:00	0.63	25
2017-10-05 11:00:00	1900-01-10	1900-01-05	11:00:00	0.62	24.1
2017-10-06 11:00:00	1900-01-10	1900-01-06	11:00:00	0.7	23.6
2017-10-07 11:00:00	1900-01-10	1900-01-07	11:00:00	0.7	23.5
2017-10-08 11:00:00	1900-01-10	1900-01-08	11:00:00	0.71	22.9
2017-10-09 11:00:00	1900-01-10	1900-01-09	11:00:00	0.73	23
2017-10-10 11:00:00	1900-01-10	1900-01-10	11:00:00	0.79	21.8
2017-10-11 11:00:00	1900-01-10	1900-01-11	11:00:00	0.91	21.2
2017-10-12 11:00:00	1900-01-10	1900-01-12	11:00:00	0.81	21.9
2017-10-13 11:00:00	1900-01-10	1900-01-13	11:00:00	0.92	19.7
2017-10-14 11:00:00	1900-01-10	1900-01-14	11:00:00	0.78	21.8
2017-10-15 11:00:00	1900-01-10	1900-01-15	11:00:00	0.89	17.4
2017-10-16 11:00:00	1900-01-10	1900-01-16	11:00:00	0.64	19.7
2017-10-17 11:00:00	1900-01-10	1900-01-17	11:00:00	0.82	16.3
2017-10-18 11:00:00	1900-01-10	1900-01-18	11:00:00	0.83	16.9
2017-10-19 11:00:00	1900-01-10	1900-01-19	11:00:00	0.89	17.8
2017-10-20 11:00:00	1900-01-10	1900-01-20	11:00:00	0.76	21.2
2017-10-21 11:00:00	1900-01-10	1900-01-21	11:00:00	0.79	21.1
2017-10-22 11:00:00	1900-01-10	1900-01-22	11:00:00	0.8	20.3
2017-10-23 11:00:00	1900-01-10	1900-01-23	11:00:00	0.95	15.9
2017-10-24 11:00:00	1900-01-10	1900-01-24	11:00:00	0.93	14.4
2017-10-25 11:00:00	1900-01-10	1900-01-25	11:00:00	0.72	19.5
2017-10-26 11:00:00	1900-01-10	1900-01-26	11:00:00	0.89	18.7
2017-10-27 11:00:00	1900-01-10	1900-01-27	11:00:00	0.8	19.9
2017-10-28 11:00:00	1900-01-10	1900-01-28	11:00:00	0.69	20.5
2017-10-29 11:00:00	1900-01-10	1900-01-29	11:00:00	0.79	18.4
2017-10-30 11:00:00	1900-01-10	1900-01-30	11:00:00	0.56	17.2
2017-10-31 11:00:00	1900-01-10	1900-01-31	11:00:00	0.62	14.5
2017-10-01 14:00:00	1900-01-10	1900-01-01	14:00:00	0.57	28.3
2017-10-02 14:00:00	1900-01-10	1900-01-02	14:00:00	0.71	25
2017-10-03 14:00:00	1900-01-10	1900-01-03	14:00:00	0.56	27.1
2017-10-04 14:00:00	1900-01-10	1900-01-04	14:00:00	0.54	27.8
2017-10-05 14:00:00	1900-01-10	1900-01-05	14:00:00	0.49	28.1
2017-10-06 14:00:00	1900-01-10	1900-01-06	14:00:00	0.52	27.4
2017-10-07 14:00:00	1900-01-10	1900-01-07	14:00:00	0.58	25.8
2017-10-08 14:00:00	1900-01-10	1900-01-08	14:00:00	0.6	25.7
2017-10-09 14:00:00	1900-01-10	1900-01-09	14:00:00	0.52	27.3
2017-10-10 14:00:00	1900-01-10	1900-01-10	14:00:00	0.7	23.7
2017-10-11 14:00:00	1900-01-10	1900-01-11	14:00:00	0.92	21.6
2017-10-12 14:00:00	1900-01-10	1900-01-12	14:00:00	0.84	21.9
2017-10-13 14:00:00	1900-01-10	1900-01-13	14:00:00	0.69	23.4
2017-10-14 14:00:00	1900-01-10	1900-01-14	14:00:00	0.78	22.1
2017-10-15 14:00:00	1900-01-10	1900-01-15	14:00:00	0.7	20
2017-10-16 14:00:00	1900-01-10	1900-01-16	14:00:00	0.61	20.9
2017-10-17 14:00:00	1900-01-10	1900-01-17	14:00:00	0.9	15.7
2017-10-18 14:00:00	1900-01-10	1900-01-18	14:00:00	0.78	18.2
2017-10-19 14:00:00	1900-01-10	1900-01-19	14:00:00	0.82	19.6
2017-10-20 14:00:00	1900-01-10	1900-01-20	14:00:00	0.58	25.2
2017-10-21 14:00:00	1900-01-10	1900-01-21	14:00:00	0.71	22.7
2017-10-22 14:00:00	1900-01-10	1900-01-22	14:00:00	0.79	20.7
2017-10-23 14:00:00	1900-01-10	1900-01-23	14:00:00	1	14.9
2017-10-24 14:00:00	1900-01-10	1900-01-24	14:00:00	0.82	16.1
2017-10-25 14:00:00	1900-01-10	1900-01-25	14:00:00	0.65	22.6
2017-10-26 14:00:00	1900-01-10	1900-01-26	14:00:00	0.73	21.5
2017-10-27 14:00:00	1900-01-10	1900-01-27	14:00:00	0.63	22.7
2017-10-28 14:00:00	1900-01-10	1900-01-28	14:00:00	0.4	24.2
2017-10-29 14:00:00	1900-01-10	1900-01-29	14:00:00	0.63	21.2
2017-10-30 14:00:00	1900-01-10	1900-01-30	14:00:00	0.4	20.3
2017-10-31 14:00:00	1900-01-10	1900-01-31	14:00:00	0.48	18.8
2017-10-01 17:00:00	1900-01-10	1900-01-01	17:00:00	0.6	27.1
2017-10-02 17:00:00	1900-01-10	1900-01-02	17:00:00	0.6	25.6
2017-10-03 17:00:00	1900-01-10	1900-01-03	17:00:00	0.92	20.7
2017-10-04 17:00:00	1900-01-10	1900-01-04	17:00:00	0.56	26.7
2017-10-05 17:00:00	1900-01-10	1900-01-05	17:00:00	0.51	27.2
2017-10-06 17:00:00	1900-01-10	1900-01-06	17:00:00	0.77	22.8
2017-10-07 17:00:00	1900-01-10	1900-01-07	17:00:00	0.73	22.7
2017-10-08 17:00:00	1900-01-10	1900-01-08	17:00:00	0.63	24.5
2017-10-09 17:00:00	1900-01-10	1900-01-09	17:00:00	0.48	27.8
2017-10-10 17:00:00	1900-01-10	1900-01-10	17:00:00	0.92	21.4
2017-10-11 17:00:00	1900-01-10	1900-01-11	17:00:00	0.77	21.8
2017-10-13 17:00:00	1900-01-10	1900-01-13	17:00:00	0.64	23.6
2017-10-14 17:00:00	1900-01-10	1900-01-14	17:00:00	0.9	20.6
2017-10-15 17:00:00	1900-01-10	1900-01-15	17:00:00	0.69	20.6
2017-10-16 17:00:00	1900-01-10	1900-01-16	17:00:00	0.68	19.9
2017-10-17 17:00:00	1900-01-10	1900-01-17	17:00:00	0.86	16.1
2017-10-18 17:00:00	1900-01-10	1900-01-18	17:00:00	0.81	18
2017-10-19 17:00:00	1900-01-10	1900-01-19	17:00:00	0.76	21.2
2017-10-20 17:00:00	1900-01-10	1900-01-20	17:00:00	0.63	24.5
2017-10-21 17:00:00	1900-01-10	1900-01-21	17:00:00	0.73	22.8
2017-10-22 17:00:00	1900-01-10	1900-01-22	17:00:00	0.83	19.7
2017-10-23 17:00:00	1900-01-10	1900-01-23	17:00:00	0.98	13.8
2017-10-24 17:00:00	1900-01-10	1900-01-24	17:00:00	0.79	16.3
2017-10-25 17:00:00	1900-01-10	1900-01-25	17:00:00	0.77	19.9
2017-10-26 17:00:00	1900-01-10	1900-01-26	17:00:00	0.7	21.7
2017-10-27 17:00:00	1900-01-10	1900-01-27	17:00:00	0.7	21.3
2017-10-28 17:00:00	1900-01-10	1900-01-28	17:00:00	0.48	24.2
2017-10-29 17:00:00	1900-01-10	1900-01-29	17:00:00	0.65	20.9
2017-10-30 17:00:00	1900-01-10	1900-01-30	17:00:00	0.37	21.5
2017-10-31 17:00:00	1900-01-10	1900-01-31	17:00:00	0.5	19.6
2017-10-01 20:00:00	1900-01-10	1900-01-01	20:00:00	0.79	23.2
2017-10-02 20:00:00	1900-01-10	1900-01-02	20:00:00	0.77	22.3
2017-10-03 20:00:00	1900-01-10	1900-01-03	20:00:00	0.91	20
2017-10-04 20:00:00	1900-01-10	1900-01-04	20:00:00	0.78	21.8
2017-10-05 20:00:00	1900-01-10	1900-01-05	20:00:00	0.68	22.3
2017-10-06 20:00:00	1900-01-10	1900-01-06	20:00:00	0.76	21.8
2017-10-07 20:00:00	1900-01-10	1900-01-07	20:00:00	0.96	19.1
2017-10-08 20:00:00	1900-01-10	1900-01-08	20:00:00	0.8	21.1
2017-10-09 20:00:00	1900-01-10	1900-01-09	20:00:00	0.72	23.2
2017-10-10 20:00:00	1900-01-10	1900-01-10	20:00:00	0.98	20.3
2017-10-11 20:00:00	1900-01-10	1900-01-11	20:00:00	0.87	20.3
2017-10-12 20:00:00	1900-01-10	1900-01-12	20:00:00	0.89	20.1
2017-10-13 20:00:00	1900-01-10	1900-01-13	20:00:00	0.76	21.2
2017-10-14 20:00:00	1900-01-10	1900-01-14	20:00:00	0.91	19.9
2017-10-15 20:00:00	1900-01-10	1900-01-15	20:00:00	0.76	19.3
2017-10-16 20:00:00	1900-01-10	1900-01-16	20:00:00	0.72	18
2017-10-17 20:00:00	1900-01-10	1900-01-17	20:00:00	0.9	15.7
2017-10-18 20:00:00	1900-01-10	1900-01-18	20:00:00	0.89	17
2017-10-19 20:00:00	1900-01-10	1900-01-19	20:00:00	0.81	19.3
2017-10-20 20:00:00	1900-01-10	1900-01-20	20:00:00	0.78	20.6
2017-10-21 20:00:00	1900-01-10	1900-01-21	20:00:00	0.88	19.6
2017-10-22 20:00:00	1900-01-10	1900-01-22	20:00:00	0.87	18.2
2017-10-23 20:00:00	1900-01-10	1900-01-23	20:00:00	0.98	12.9
2017-10-24 20:00:00	1900-01-10	1900-01-24	20:00:00	0.85	14.9
2017-10-25 20:00:00	1900-01-10	1900-01-25	20:00:00	0.83	18.1
2017-10-26 20:00:00	1900-01-10	1900-01-26	20:00:00	0.83	18.7
2017-10-27 20:00:00	1900-01-10	1900-01-27	20:00:00	0.85	17.6
2017-10-28 20:00:00	1900-01-10	1900-01-28	20:00:00	0.76	18.8
2017-10-29 20:00:00	1900-01-10	1900-01-29	20:00:00	0.7	18.8
2017-10-30 20:00:00	1900-01-10	1900-01-30	20:00:00	0.68	15.4
2017-10-31 20:00:00	1900-01-10	1900-01-31	20:00:00	0.73	14.4
2017-10-01 23:00:00	1900-01-10	1900-01-01	23:00:00	0.85	22
2017-10-02 23:00:00	1900-01-10	1900-01-02	23:00:00	0.84	21.2
2017-10-03 23:00:00	1900-01-10	1900-01-03	23:00:00	0.88	20
2017-10-04 23:00:00	1900-01-10	1900-01-04	23:00:00	0.81	19.9
2017-10-05 23:00:00	1900-01-10	1900-01-05	23:00:00	0.77	20.4
2017-10-06 23:00:00	1900-01-10	1900-01-06	23:00:00	0.83	20.3
2017-10-07 23:00:00	1900-01-10	1900-01-07	23:00:00	0.91	19.5
2017-10-08 23:00:00	1900-01-10	1900-01-08	23:00:00	0.84	19.8
2017-10-09 23:00:00	1900-01-10	1900-01-09	23:00:00	0.81	22
2017-10-10 23:00:00	1900-01-10	1900-01-10	23:00:00	0.98	20.1
2017-10-11 23:00:00	1900-01-10	1900-01-11	23:00:00	0.86	20.4
2017-10-12 23:00:00	1900-01-10	1900-01-12	23:00:00	0.95	19.5
2017-10-13 23:00:00	1900-01-10	1900-01-13	23:00:00	0.82	20.3
2017-10-14 23:00:00	1900-01-10	1900-01-14	23:00:00	0.89	19.9
2017-10-15 23:00:00	1900-01-10	1900-01-15	23:00:00	0.75	18.5
2017-10-16 23:00:00	1900-01-10	1900-01-16	23:00:00	0.87	16.2
2017-10-17 23:00:00	1900-01-10	1900-01-17	23:00:00	0.9	15.8
2017-10-18 23:00:00	1900-01-10	1900-01-18	23:00:00	0.93	16.6
2017-10-19 23:00:00	1900-01-10	1900-01-19	23:00:00	0.87	18.1
2017-10-20 23:00:00	1900-01-10	1900-01-20	23:00:00	0.87	19
2017-10-21 23:00:00	1900-01-10	1900-01-21	23:00:00	0.88	19.1
2017-10-22 23:00:00	1900-01-10	1900-01-22	23:00:00	0.92	17.3
2017-10-23 23:00:00	1900-01-10	1900-01-23	23:00:00	0.98	12.7
2017-10-24 23:00:00	1900-01-10	1900-01-24	23:00:00	0.84	14.8
2017-10-25 23:00:00	1900-01-10	1900-01-25	23:00:00	0.86	17.4
2017-10-26 23:00:00	1900-01-10	1900-01-26	23:00:00	0.93	17.3
2017-10-27 23:00:00	1900-01-10	1900-01-27	23:00:00	0.9	16.4
2017-10-28 23:00:00	1900-01-10	1900-01-28	23:00:00	0.83	17
2017-10-29 23:00:00	1900-01-10	1900-01-29	23:00:00	0.76	15.7
2017-10-30 23:00:00	1900-01-10	1900-01-30	23:00:00	0.68	13.2
2017-10-31 23:00:00	1900-01-10	1900-01-31	23:00:00	0.8	12.9
2017-11-01 02:00:00	1900-01-11	1900-01-01	02:00:00	0.88	11.5
2017-11-02 02:00:00	1900-01-11	1900-01-02	02:00:00	0.82	14.1
2017-11-03 02:00:00	1900-01-11	1900-01-03	02:00:00	0.82	15
2017-11-04 02:00:00	1900-01-11	1900-01-04	02:00:00	0.64	14.6
2017-11-05 02:00:00	1900-01-11	1900-01-05	02:00:00	0.59	12.7
2017-11-06 02:00:00	1900-01-11	1900-01-06	02:00:00	0.72	14.3
2017-11-07 02:00:00	1900-01-11	1900-01-07	02:00:00	0.98	14.4
2017-11-08 02:00:00	1900-01-11	1900-01-08	02:00:00	0.77	16.2
2017-11-09 02:00:00	1900-01-11	1900-01-09	02:00:00	0.86	15.8
2017-11-10 02:00:00	1900-01-11	1900-01-10	02:00:00	0.85	17.2
2017-11-11 02:00:00	1900-01-11	1900-01-11	02:00:00	0.85	17.7
2017-11-12 02:00:00	1900-01-11	1900-01-12	02:00:00	0.88	16.8
2017-11-13 02:00:00	1900-01-11	1900-01-13	02:00:00	0.93	15.6
2017-11-14 02:00:00	1900-01-11	1900-01-14	02:00:00	0.91	14.8
2017-11-15 02:00:00	1900-01-11	1900-01-15	02:00:00	0.89	15.3
2017-11-16 02:00:00	1900-01-11	1900-01-16	02:00:00	0.89	15.6
2017-11-17 02:00:00	1900-01-11	1900-01-17	02:00:00	0.76	18.8
2017-11-18 02:00:00	1900-01-11	1900-01-18	02:00:00	0.82	18.6
2017-11-19 02:00:00	1900-01-11	1900-01-19	02:00:00	0.84	16.7
2017-11-20 02:00:00	1900-01-11	1900-01-20	02:00:00	0.91	15.5
2017-11-21 02:00:00	1900-01-11	1900-01-21	02:00:00	0.88	14.8
2017-11-22 02:00:00	1900-01-11	1900-01-22	02:00:00	0.9	15.5
2017-11-23 02:00:00	1900-01-11	1900-01-23	02:00:00	1	8.5
2017-11-24 02:00:00	1900-01-11	1900-01-24	02:00:00	0.97	6.6
2017-11-25 02:00:00	1900-01-11	1900-01-25	02:00:00	0.97	7.4
2017-11-26 02:00:00	1900-01-11	1900-01-26	02:00:00	0.96	9.7
2017-11-27 02:00:00	1900-01-11	1900-01-27	02:00:00	0.91	11.1
2017-11-28 02:00:00	1900-01-11	1900-01-28	02:00:00	0.88	11.1
2017-11-29 02:00:00	1900-01-11	1900-01-29	02:00:00	0.82	13
2017-11-30 02:00:00	1900-01-11	1900-01-30	02:00:00	0.94	12.2
2017-11-01 05:00:00	1900-01-11	1900-01-01	05:00:00	0.91	10.3
2017-11-02 05:00:00	1900-01-11	1900-01-02	05:00:00	0.93	12.5
2017-11-03 05:00:00	1900-01-11	1900-01-03	05:00:00	0.91	13.3
2017-11-04 05:00:00	1900-01-11	1900-01-04	05:00:00	0.7	13.6
2017-11-05 05:00:00	1900-01-11	1900-01-05	05:00:00	0.8	10.5
2017-11-06 05:00:00	1900-01-11	1900-01-06	05:00:00	0.77	12.6
2017-11-07 05:00:00	1900-01-11	1900-01-07	05:00:00	1	14.2
2017-11-08 05:00:00	1900-01-11	1900-01-08	05:00:00	0.82	15.2
2017-11-09 05:00:00	1900-01-11	1900-01-09	05:00:00	0.87	15.7
2017-11-10 05:00:00	1900-01-11	1900-01-10	05:00:00	0.95	16.6
2017-11-11 05:00:00	1900-01-11	1900-01-11	05:00:00	0.83	17.7
2017-11-12 05:00:00	1900-01-11	1900-01-12	05:00:00	0.98	15.8
2017-11-13 05:00:00	1900-01-11	1900-01-13	05:00:00	0.98	15.1
2017-11-14 05:00:00	1900-01-11	1900-01-14	05:00:00	0.88	14.2
2017-11-15 05:00:00	1900-01-11	1900-01-15	05:00:00	0.87	15.1
2017-11-16 05:00:00	1900-01-11	1900-01-16	05:00:00	0.94	14.7
2017-11-17 05:00:00	1900-01-11	1900-01-17	05:00:00	0.72	19.2
2017-11-18 05:00:00	1900-01-11	1900-01-18	05:00:00	0.84	17.7
2017-11-19 05:00:00	1900-01-11	1900-01-19	05:00:00	0.84	16
2017-11-20 05:00:00	1900-01-11	1900-01-20	05:00:00	0.96	14.6
2017-11-21 05:00:00	1900-01-11	1900-01-21	05:00:00	0.88	14.4
2017-11-22 05:00:00	1900-01-11	1900-01-22	05:00:00	0.96	14.9
2017-11-23 05:00:00	1900-01-11	1900-01-23	05:00:00	1	7.8
2017-11-24 05:00:00	1900-01-11	1900-01-24	05:00:00	1	6
2017-11-25 05:00:00	1900-01-11	1900-01-25	05:00:00	1	7
2017-11-26 05:00:00	1900-01-11	1900-01-26	05:00:00	0.99	9.6
2017-11-27 05:00:00	1900-01-11	1900-01-27	05:00:00	0.92	10.8
2017-11-28 05:00:00	1900-01-11	1900-01-28	05:00:00	0.98	9.9
2017-11-29 05:00:00	1900-01-11	1900-01-29	05:00:00	0.94	11
2017-11-30 05:00:00	1900-01-11	1900-01-30	05:00:00	0.98	11.1
2017-11-01 08:00:00	1900-01-11	1900-01-01	08:00:00	0.92	10.4
2017-11-02 08:00:00	1900-01-11	1900-01-02	08:00:00	0.91	12.6
2017-11-03 08:00:00	1900-01-11	1900-01-03	08:00:00	0.94	13
2017-11-04 08:00:00	1900-01-11	1900-01-04	08:00:00	0.72	12.6
2017-11-05 08:00:00	1900-01-11	1900-01-05	08:00:00	0.78	9.3
2017-11-06 08:00:00	1900-01-11	1900-01-06	08:00:00	0.81	12.7
2017-11-07 08:00:00	1900-01-11	1900-01-07	08:00:00	1	14.6
2017-11-08 08:00:00	1900-01-11	1900-01-08	08:00:00	0.91	14.2
2017-11-09 08:00:00	1900-01-11	1900-01-09	08:00:00	0.94	14.3
2017-11-10 08:00:00	1900-01-11	1900-01-10	08:00:00	0.98	16.4
2017-11-11 08:00:00	1900-01-11	1900-01-11	08:00:00	0.89	16.9
2017-11-12 08:00:00	1900-01-11	1900-01-12	08:00:00	0.98	14.9
2017-11-13 08:00:00	1900-01-11	1900-01-13	08:00:00	0.98	15.2
2017-11-14 08:00:00	1900-01-11	1900-01-14	08:00:00	0.94	14
2017-11-15 08:00:00	1900-01-11	1900-01-15	08:00:00	0.98	13.2
2017-11-16 08:00:00	1900-01-11	1900-01-16	08:00:00	0.96	14.3
2017-11-17 08:00:00	1900-01-11	1900-01-17	08:00:00	0.84	17.9
2017-11-18 08:00:00	1900-01-11	1900-01-18	08:00:00	0.93	16.9
2017-11-19 08:00:00	1900-01-11	1900-01-19	08:00:00	0.85	16.7
2017-11-20 08:00:00	1900-01-11	1900-01-20	08:00:00	0.89	15.8
2017-11-21 08:00:00	1900-01-11	1900-01-21	08:00:00	0.91	13.9
2017-11-22 08:00:00	1900-01-11	1900-01-22	08:00:00	0.98	13.3
2017-11-23 08:00:00	1900-01-11	1900-01-23	08:00:00	1	8
2017-11-24 08:00:00	1900-01-11	1900-01-24	08:00:00	1	5.8
2017-11-25 08:00:00	1900-01-11	1900-01-25	08:00:00	0.97	7.1
2017-11-26 08:00:00	1900-01-11	1900-01-26	08:00:00	1	9.3
2017-11-27 08:00:00	1900-01-11	1900-01-27	08:00:00	0.98	10
2017-11-28 08:00:00	1900-01-11	1900-01-28	08:00:00	1	8.8
2017-11-29 08:00:00	1900-01-11	1900-01-29	08:00:00	1	9.7
2017-11-30 08:00:00	1900-01-11	1900-01-30	08:00:00	1	10.4
2017-11-01 11:00:00	1900-01-11	1900-01-01	11:00:00	0.73	15.8
2017-11-02 11:00:00	1900-01-11	1900-01-02	11:00:00	0.7	17.3
2017-11-03 11:00:00	1900-01-11	1900-01-03	11:00:00	0.57	18.9
2017-11-04 11:00:00	1900-01-11	1900-01-04	11:00:00	0.45	17.9
2017-11-05 11:00:00	1900-01-11	1900-01-05	11:00:00	0.51	16.5
2017-11-06 11:00:00	1900-01-11	1900-01-06	11:00:00	0.64	16.5
2017-11-07 11:00:00	1900-01-11	1900-01-07	11:00:00	0.93	15.9
2017-11-08 11:00:00	1900-01-11	1900-01-08	11:00:00	0.74	17.7
2017-11-09 11:00:00	1900-01-11	1900-01-09	11:00:00	0.69	19.6
2017-11-10 11:00:00	1900-01-11	1900-01-10	11:00:00	0.69	21.6
2017-11-11 11:00:00	1900-01-11	1900-01-11	11:00:00	0.7	21.6
2017-11-12 11:00:00	1900-01-11	1900-01-12	11:00:00	0.61	22.8
2017-11-13 11:00:00	1900-01-11	1900-01-13	11:00:00	0.61	21.2
2017-11-14 11:00:00	1900-01-11	1900-01-14	11:00:00	0.6	20.3
2017-11-15 11:00:00	1900-01-11	1900-01-15	11:00:00	0.64	20.6
2017-11-16 11:00:00	1900-01-11	1900-01-16	11:00:00	0.69	21.1
2017-11-17 11:00:00	1900-01-11	1900-01-17	11:00:00	0.51	25.1
2017-11-18 11:00:00	1900-01-11	1900-01-18	11:00:00	0.7	22
2017-11-19 11:00:00	1900-01-11	1900-01-19	11:00:00	0.75	19.2
2017-11-20 11:00:00	1900-01-11	1900-01-20	11:00:00	0.71	19.3
2017-11-21 11:00:00	1900-01-11	1900-01-21	11:00:00	0.72	18.7
2017-11-22 11:00:00	1900-01-11	1900-01-22	11:00:00	0.86	14.2
2017-11-23 11:00:00	1900-01-11	1900-01-23	11:00:00	1	7.9
2017-11-24 11:00:00	1900-01-11	1900-01-24	11:00:00	0.93	6.9
2017-11-25 11:00:00	1900-01-11	1900-01-25	11:00:00	0.89	8.7
2017-11-26 11:00:00	1900-01-11	1900-01-26	11:00:00	0.92	10.9
2017-11-27 11:00:00	1900-01-11	1900-01-27	11:00:00	0.79	13.6
2017-11-28 11:00:00	1900-01-11	1900-01-28	11:00:00	0.77	15.1
2017-11-29 11:00:00	1900-01-11	1900-01-29	11:00:00	0.75	16.3
2017-11-30 11:00:00	1900-01-11	1900-01-30	11:00:00	0.7	16.5
2017-11-01 14:00:00	1900-01-11	1900-01-01	14:00:00	0.45	21.7
2017-11-02 14:00:00	1900-01-11	1900-01-02	14:00:00	0.53	21.2
2017-11-03 14:00:00	1900-01-11	1900-01-03	14:00:00	0.49	20.5
2017-11-04 14:00:00	1900-01-11	1900-01-04	14:00:00	0.35	21.1
2017-11-05 14:00:00	1900-01-11	1900-01-05	14:00:00	0.36	20.6
2017-11-06 14:00:00	1900-01-11	1900-01-06	14:00:00	0.62	18.3
2017-11-07 14:00:00	1900-01-11	1900-01-07	14:00:00	0.82	18.1
2017-11-08 14:00:00	1900-01-11	1900-01-08	14:00:00	0.58	21.4
2017-11-09 14:00:00	1900-01-11	1900-01-09	14:00:00	0.58	22.1
2017-11-10 14:00:00	1900-01-11	1900-01-10	14:00:00	0.56	24.5
2017-11-11 14:00:00	1900-01-11	1900-01-11	14:00:00	0.59	23
2017-11-12 14:00:00	1900-01-11	1900-01-12	14:00:00	0.46	25.8
2017-11-13 14:00:00	1900-01-11	1900-01-13	14:00:00	0.47	24
2017-11-14 14:00:00	1900-01-11	1900-01-14	14:00:00	0.46	24.3
2017-11-15 14:00:00	1900-01-11	1900-01-15	14:00:00	0.47	23.9
2017-11-16 14:00:00	1900-01-11	1900-01-16	14:00:00	0.41	27.1
2017-11-17 14:00:00	1900-01-11	1900-01-17	14:00:00	0.46	27.3
2017-11-18 14:00:00	1900-01-11	1900-01-18	14:00:00	0.6	23.8
2017-11-19 14:00:00	1900-01-11	1900-01-19	14:00:00	0.67	21.6
2017-11-20 14:00:00	1900-01-11	1900-01-20	14:00:00	0.72	19.9
2017-11-21 14:00:00	1900-01-11	1900-01-21	14:00:00	0.71	19.3
2017-11-22 14:00:00	1900-01-11	1900-01-22	14:00:00	0.79	14
2017-11-23 14:00:00	1900-01-11	1900-01-23	14:00:00	1	7.7
2017-11-24 14:00:00	1900-01-11	1900-01-24	14:00:00	0.97	6.8
2017-11-25 14:00:00	1900-01-11	1900-01-25	14:00:00	0.9	9
2017-11-26 14:00:00	1900-01-11	1900-01-26	14:00:00	0.83	12.8
2017-11-27 14:00:00	1900-01-11	1900-01-27	14:00:00	0.62	18.7
2017-11-28 14:00:00	1900-01-11	1900-01-28	14:00:00	0.5	21.1
2017-11-29 14:00:00	1900-01-11	1900-01-29	14:00:00	0.46	21.6
2017-11-30 14:00:00	1900-01-11	1900-01-30	14:00:00	0.49	20.4
2017-11-01 17:00:00	1900-01-11	1900-01-01	17:00:00	0.44	23
2017-11-02 17:00:00	1900-01-11	1900-01-02	17:00:00	0.54	21.9
2017-11-03 17:00:00	1900-01-11	1900-01-03	17:00:00	0.46	19.3
2017-11-04 17:00:00	1900-01-11	1900-01-04	17:00:00	0.33	21.2
2017-11-05 17:00:00	1900-01-11	1900-01-05	17:00:00	0.37	22
2017-11-06 17:00:00	1900-01-11	1900-01-06	17:00:00	0.69	18.4
2017-11-07 17:00:00	1900-01-11	1900-01-07	17:00:00	0.75	18.8
2017-11-08 17:00:00	1900-01-11	1900-01-08	17:00:00	0.59	20.9
2017-11-09 17:00:00	1900-01-11	1900-01-09	17:00:00	0.59	22.7
2017-11-10 17:00:00	1900-01-11	1900-01-10	17:00:00	0.55	24.7
2017-11-11 17:00:00	1900-01-11	1900-01-11	17:00:00	0.65	22.7
2017-11-12 17:00:00	1900-01-11	1900-01-12	17:00:00	0.58	23.4
2017-11-13 17:00:00	1900-01-11	1900-01-13	17:00:00	0.49	24.2
2017-11-14 17:00:00	1900-01-11	1900-01-14	17:00:00	0.54	23.6
2017-11-15 17:00:00	1900-01-11	1900-01-15	17:00:00	0.55	24
2017-11-16 17:00:00	1900-01-11	1900-01-16	17:00:00	0.45	26.6
2017-11-18 17:00:00	1900-01-11	1900-01-18	17:00:00	0.64	21.7
2017-11-19 17:00:00	1900-01-11	1900-01-19	17:00:00	0.73	19.9
2017-11-20 17:00:00	1900-01-11	1900-01-20	17:00:00	0.77	18.3
2017-11-21 17:00:00	1900-01-11	1900-01-21	17:00:00	0.73	18.6
2017-11-22 17:00:00	1900-01-11	1900-01-22	17:00:00	0.98	11.1
2017-11-23 17:00:00	1900-01-11	1900-01-23	17:00:00	1	7.9
2017-11-24 17:00:00	1900-01-11	1900-01-24	17:00:00	0.9	8.1
2017-11-25 17:00:00	1900-01-11	1900-01-25	17:00:00	0.86	10.2
2017-11-26 17:00:00	1900-01-11	1900-01-26	17:00:00	0.76	13.6
2017-11-27 17:00:00	1900-01-11	1900-01-27	17:00:00	0.62	18.3
2017-11-28 17:00:00	1900-01-11	1900-01-28	17:00:00	0.55	20.4
2017-11-29 17:00:00	1900-01-11	1900-01-29	17:00:00	0.46	21.8
2017-11-30 17:00:00	1900-01-11	1900-01-30	17:00:00	0.49	20.3
2017-11-01 20:00:00	1900-01-11	1900-01-01	20:00:00	0.66	17.2
2017-11-02 20:00:00	1900-01-11	1900-01-02	20:00:00	0.66	17.4
2017-11-03 20:00:00	1900-01-11	1900-01-03	20:00:00	0.52	16.6
2017-11-04 20:00:00	1900-01-11	1900-01-04	20:00:00	0.45	17.2
2017-11-05 20:00:00	1900-01-11	1900-01-05	20:00:00	0.61	15.8
2017-11-06 20:00:00	1900-01-11	1900-01-06	20:00:00	0.87	15.1
2017-11-07 20:00:00	1900-01-11	1900-01-07	20:00:00	0.83	17.3
2017-11-08 20:00:00	1900-01-11	1900-01-08	20:00:00	0.78	18.1
2017-11-09 20:00:00	1900-01-11	1900-01-09	20:00:00	0.81	18.3
2017-11-10 20:00:00	1900-01-11	1900-01-10	20:00:00	0.72	19.6
2017-11-11 20:00:00	1900-01-11	1900-01-11	20:00:00	0.83	18.8
2017-11-12 20:00:00	1900-01-11	1900-01-12	20:00:00	0.82	19
2017-11-13 20:00:00	1900-01-11	1900-01-13	20:00:00	0.77	18.5
2017-11-14 20:00:00	1900-01-11	1900-01-14	20:00:00	0.7	18.6
2017-11-15 20:00:00	1900-01-11	1900-01-15	20:00:00	0.7	19.3
2017-11-16 20:00:00	1900-01-11	1900-01-16	20:00:00	0.74	20.5
2017-11-17 20:00:00	1900-01-11	1900-01-17	20:00:00	0.55	24.4
2017-11-18 20:00:00	1900-01-11	1900-01-18	20:00:00	0.77	16.9
2017-11-19 20:00:00	1900-01-11	1900-01-19	20:00:00	0.87	16.3
2017-11-20 20:00:00	1900-01-11	1900-01-20	20:00:00	0.86	15.8
2017-11-21 20:00:00	1900-01-11	1900-01-21	20:00:00	0.86	15.4
2017-11-22 20:00:00	1900-01-11	1900-01-22	20:00:00	0.96	10.4
2017-11-23 20:00:00	1900-01-11	1900-01-23	20:00:00	0.97	7.8
2017-11-24 20:00:00	1900-01-11	1900-01-24	20:00:00	0.97	7.5
2017-11-25 20:00:00	1900-01-11	1900-01-25	20:00:00	0.9	9.8
2017-11-26 20:00:00	1900-01-11	1900-01-26	20:00:00	0.88	11.7
2017-11-27 20:00:00	1900-01-11	1900-01-27	20:00:00	0.84	13.4
2017-11-28 20:00:00	1900-01-11	1900-01-28	20:00:00	0.77	14.3
2017-11-29 20:00:00	1900-01-11	1900-01-29	20:00:00	0.71	15.9
2017-11-30 20:00:00	1900-01-11	1900-01-30	20:00:00	0.71	15.6
2017-11-01 23:00:00	1900-01-11	1900-01-01	23:00:00	0.77	15.2
2017-11-02 23:00:00	1900-01-11	1900-01-02	23:00:00	0.81	15.5
2017-11-03 23:00:00	1900-01-11	1900-01-03	23:00:00	0.68	14.1
2017-11-04 23:00:00	1900-01-11	1900-01-04	23:00:00	0.52	14.2
2017-11-05 23:00:00	1900-01-11	1900-01-05	23:00:00	0.62	14.6
2017-11-06 23:00:00	1900-01-11	1900-01-06	23:00:00	0.9	14.8
2017-11-07 23:00:00	1900-01-11	1900-01-07	23:00:00	0.77	17
2017-11-08 23:00:00	1900-01-11	1900-01-08	23:00:00	0.84	16.8
2017-11-09 23:00:00	1900-01-11	1900-01-09	23:00:00	0.85	17.4
2017-11-10 23:00:00	1900-01-11	1900-01-10	23:00:00	0.88	17.8
2017-11-11 23:00:00	1900-01-11	1900-01-11	23:00:00	0.85	17.6
2017-11-12 23:00:00	1900-01-11	1900-01-12	23:00:00	0.85	17.5
2017-11-13 23:00:00	1900-01-11	1900-01-13	23:00:00	0.8	17.2
2017-11-14 23:00:00	1900-01-11	1900-01-14	23:00:00	0.81	16.6
2017-11-15 23:00:00	1900-01-11	1900-01-15	23:00:00	0.79	17.1
2017-11-16 23:00:00	1900-01-11	1900-01-16	23:00:00	0.72	19.8
2017-11-17 23:00:00	1900-01-11	1900-01-17	23:00:00	0.73	20.5
2017-11-18 23:00:00	1900-01-11	1900-01-18	23:00:00	0.79	16.7
2017-11-19 23:00:00	1900-01-11	1900-01-19	23:00:00	0.91	15.5
2017-11-20 23:00:00	1900-01-11	1900-01-20	23:00:00	0.87	15.2
2017-11-21 23:00:00	1900-01-11	1900-01-21	23:00:00	0.86	16
2017-11-22 23:00:00	1900-01-11	1900-01-22	23:00:00	1	9.3
2017-11-23 23:00:00	1900-01-11	1900-01-23	23:00:00	0.94	7.2
2017-11-24 23:00:00	1900-01-11	1900-01-24	23:00:00	0.95	7.3
2017-11-25 23:00:00	1900-01-11	1900-01-25	23:00:00	0.92	10
2017-11-26 23:00:00	1900-01-11	1900-01-26	23:00:00	0.94	10.4
2017-11-27 23:00:00	1900-01-11	1900-01-27	23:00:00	0.84	12.4
2017-11-28 23:00:00	1900-01-11	1900-01-28	23:00:00	0.78	13.8
2017-11-29 23:00:00	1900-01-11	1900-01-29	23:00:00	0.82	14.5
2017-11-30 23:00:00	1900-01-11	1900-01-30	23:00:00	0.78	13.6
2017-12-01 02:00:00	1900-01-12	1900-01-01	02:00:00	0.78	13.2
2017-12-02 02:00:00	1900-01-12	1900-01-02	02:00:00	0.88	13.2
2017-12-03 02:00:00	1900-01-12	1900-01-03	02:00:00	0.87	12.3
2017-12-04 02:00:00	1900-01-12	1900-01-04	02:00:00	0.82	13.1
2017-12-05 02:00:00	1900-01-12	1900-01-05	02:00:00	0.81	12.2
2017-12-06 02:00:00	1900-01-12	1900-01-06	02:00:00	0.89	10.3
2017-12-07 02:00:00	1900-01-12	1900-01-07	02:00:00	0.84	11.3
2017-12-08 02:00:00	1900-01-12	1900-01-08	02:00:00	0.82	13.8
2017-12-09 02:00:00	1900-01-12	1900-01-09	02:00:00	0.89	11.4
2017-12-10 02:00:00	1900-01-12	1900-01-10	02:00:00	1	10.1
2017-12-11 02:00:00	1900-01-12	1900-01-11	02:00:00	0.86	11.5
2017-12-12 02:00:00	1900-01-12	1900-01-12	02:00:00	0.91	11.3
2017-12-13 02:00:00	1900-01-12	1900-01-13	02:00:00	0.88	13.3
2017-12-14 02:00:00	1900-01-12	1900-01-14	02:00:00	0.87	13.2
2017-12-15 02:00:00	1900-01-12	1900-01-15	02:00:00	0.88	12.6
2017-12-16 02:00:00	1900-01-12	1900-01-16	02:00:00	0.92	11.7
2017-12-17 02:00:00	1900-01-12	1900-01-17	02:00:00	0.75	8.2
2017-12-18 02:00:00	1900-01-12	1900-01-18	02:00:00	0.81	8.5
2017-12-19 02:00:00	1900-01-12	1900-01-19	02:00:00	0.81	7.2
2017-12-20 02:00:00	1900-01-12	1900-01-20	02:00:00	0.64	5.2
2017-12-21 02:00:00	1900-01-12	1900-01-21	02:00:00	0.52	4.7
2017-12-22 02:00:00	1900-01-12	1900-01-22	02:00:00	0.66	6.5
2017-12-23 02:00:00	1900-01-12	1900-01-23	02:00:00	0.79	9.5
2017-12-24 02:00:00	1900-01-12	1900-01-24	02:00:00	0.8	9.2
2017-12-25 02:00:00	1900-01-12	1900-01-25	02:00:00	0.8	8.9
2017-12-26 02:00:00	1900-01-12	1900-01-26	02:00:00	0.83	9.7
2017-12-27 02:00:00	1900-01-12	1900-01-27	02:00:00	0.68	11.1
2017-12-28 02:00:00	1900-01-12	1900-01-28	02:00:00	0.98	11.2
2017-12-29 02:00:00	1900-01-12	1900-01-29	02:00:00	0.92	10.9
2017-12-30 02:00:00	1900-01-12	1900-01-30	02:00:00	0.96	12.6
2017-12-31 02:00:00	1900-01-12	1900-01-31	02:00:00	1	9.1
2017-12-01 05:00:00	1900-01-12	1900-01-01	05:00:00	0.94	11.1
2017-12-02 05:00:00	1900-01-12	1900-01-02	05:00:00	0.9	12.8
2017-12-03 05:00:00	1900-01-12	1900-01-03	05:00:00	0.86	11.2
2017-12-04 05:00:00	1900-01-12	1900-01-04	05:00:00	0.85	12.2
2017-12-05 05:00:00	1900-01-12	1900-01-05	05:00:00	0.92	10.7
2017-12-06 05:00:00	1900-01-12	1900-01-06	05:00:00	0.89	9.6
2017-12-07 05:00:00	1900-01-12	1900-01-07	05:00:00	0.85	11.3
2017-12-08 05:00:00	1900-01-12	1900-01-08	05:00:00	0.84	12.9
2017-12-09 05:00:00	1900-01-12	1900-01-09	05:00:00	0.85	11.3
2017-12-10 05:00:00	1900-01-12	1900-01-10	05:00:00	1	9.8
2017-12-11 05:00:00	1900-01-12	1900-01-11	05:00:00	0.86	11.2
2017-12-12 05:00:00	1900-01-12	1900-01-12	05:00:00	0.92	11.1
2017-12-13 05:00:00	1900-01-12	1900-01-13	05:00:00	0.89	12
2017-12-14 05:00:00	1900-01-12	1900-01-14	05:00:00	0.89	11.9
2017-12-15 05:00:00	1900-01-12	1900-01-15	05:00:00	0.88	12.1
2017-12-16 05:00:00	1900-01-12	1900-01-16	05:00:00	0.94	10.4
2017-12-17 05:00:00	1900-01-12	1900-01-17	05:00:00	0.8	7.8
2017-12-18 05:00:00	1900-01-12	1900-01-18	05:00:00	0.81	8.2
2017-12-19 05:00:00	1900-01-12	1900-01-19	05:00:00	0.71	7.2
2017-12-20 05:00:00	1900-01-12	1900-01-20	05:00:00	0.65	4.9
2017-12-21 05:00:00	1900-01-12	1900-01-21	05:00:00	0.64	3
2017-12-22 05:00:00	1900-01-12	1900-01-22	05:00:00	0.85	5.3
2017-12-23 05:00:00	1900-01-12	1900-01-23	05:00:00	0.85	7.6
2017-12-24 05:00:00	1900-01-12	1900-01-24	05:00:00	0.82	9
2017-12-25 05:00:00	1900-01-12	1900-01-25	05:00:00	0.9	7.1
2017-12-26 05:00:00	1900-01-12	1900-01-26	05:00:00	0.87	8
2017-12-27 05:00:00	1900-01-12	1900-01-27	05:00:00	0.63	11.4
2017-12-28 05:00:00	1900-01-12	1900-01-28	05:00:00	0.94	11.1
2017-12-29 05:00:00	1900-01-12	1900-01-29	05:00:00	0.99	9.3
2017-12-30 05:00:00	1900-01-12	1900-01-30	05:00:00	1	11.7
2017-12-31 05:00:00	1900-01-12	1900-01-31	05:00:00	1	7.9
2017-12-01 08:00:00	1900-01-12	1900-01-01	08:00:00	0.96	10.2
2017-12-02 08:00:00	1900-01-12	1900-01-02	08:00:00	0.89	12.5
2017-12-03 08:00:00	1900-01-12	1900-01-03	08:00:00	0.89	10.7
2017-12-04 08:00:00	1900-01-12	1900-01-04	08:00:00	0.88	11.8
2017-12-05 08:00:00	1900-01-12	1900-01-05	08:00:00	0.94	10.3
2017-12-06 08:00:00	1900-01-12	1900-01-06	08:00:00	0.89	9.9
2017-12-07 08:00:00	1900-01-12	1900-01-07	08:00:00	0.91	10.8
2017-12-08 08:00:00	1900-01-12	1900-01-08	08:00:00	0.84	12.9
2017-12-09 08:00:00	1900-01-12	1900-01-09	08:00:00	0.89	10.9
2017-12-10 08:00:00	1900-01-12	1900-01-10	08:00:00	1	9.9
2017-12-11 08:00:00	1900-01-12	1900-01-11	08:00:00	0.85	11.4
2017-12-12 08:00:00	1900-01-12	1900-01-12	08:00:00	0.94	10.6
2017-12-13 08:00:00	1900-01-12	1900-01-13	08:00:00	0.85	13
2017-12-14 08:00:00	1900-01-12	1900-01-14	08:00:00	0.91	11.3
2017-12-15 08:00:00	1900-01-12	1900-01-15	08:00:00	0.88	11.6
2017-12-16 08:00:00	1900-01-12	1900-01-16	08:00:00	0.88	10.4
2017-12-17 08:00:00	1900-01-12	1900-01-17	08:00:00	0.8	7.5
2017-12-18 08:00:00	1900-01-12	1900-01-18	08:00:00	0.8	8.1
2017-12-19 08:00:00	1900-01-12	1900-01-19	08:00:00	0.74	6
2017-12-20 08:00:00	1900-01-12	1900-01-20	08:00:00	0.61	3.5
2017-12-21 08:00:00	1900-01-12	1900-01-21	08:00:00	0.62	2
2017-12-22 08:00:00	1900-01-12	1900-01-22	08:00:00	0.95	3.4
2017-12-23 08:00:00	1900-01-12	1900-01-23	08:00:00	0.88	5.8
2017-12-24 08:00:00	1900-01-12	1900-01-24	08:00:00	0.76	9.9
2017-12-25 08:00:00	1900-01-12	1900-01-25	08:00:00	0.93	5.6
2017-12-26 08:00:00	1900-01-12	1900-01-26	08:00:00	0.99	6.2
2017-12-27 08:00:00	1900-01-12	1900-01-27	08:00:00	0.67	11.5
2017-12-28 08:00:00	1900-01-12	1900-01-28	08:00:00	0.98	10.9
2017-12-29 08:00:00	1900-01-12	1900-01-29	08:00:00	1	9.3
2017-12-30 08:00:00	1900-01-12	1900-01-30	08:00:00	1	11.2
2017-12-31 08:00:00	1900-01-12	1900-01-31	08:00:00	1	8.2
2017-12-01 11:00:00	1900-01-12	1900-01-01	11:00:00	0.75	14.8
2017-12-02 11:00:00	1900-01-12	1900-01-02	11:00:00	0.62	18.2
2017-12-03 11:00:00	1900-01-12	1900-01-03	11:00:00	0.57	17.6
2017-12-04 11:00:00	1900-01-12	1900-01-04	11:00:00	0.61	16.5
2017-12-05 11:00:00	1900-01-12	1900-01-05	11:00:00	0.67	15.2
2017-12-06 11:00:00	1900-01-12	1900-01-06	11:00:00	0.61	16
2017-12-07 11:00:00	1900-01-12	1900-01-07	11:00:00	0.62	18.4
2017-12-08 11:00:00	1900-01-12	1900-01-08	11:00:00	0.75	12.5
2017-12-09 11:00:00	1900-01-12	1900-01-09	11:00:00	0.94	10.1
2017-12-10 11:00:00	1900-01-12	1900-01-10	11:00:00	0.78	16.2
2017-12-11 11:00:00	1900-01-12	1900-01-11	11:00:00	0.81	12.3
2017-12-12 11:00:00	1900-01-12	1900-01-12	11:00:00	0.73	16.1
2017-12-13 11:00:00	1900-01-12	1900-01-13	11:00:00	0.6	19.1
2017-12-14 11:00:00	1900-01-12	1900-01-14	11:00:00	0.76	16.4
2017-12-15 11:00:00	1900-01-12	1900-01-15	11:00:00	0.66	17.5
2017-12-16 11:00:00	1900-01-12	1900-01-16	11:00:00	0.66	10.4
2017-12-17 11:00:00	1900-01-12	1900-01-17	11:00:00	0.75	8.7
2017-12-18 11:00:00	1900-01-12	1900-01-18	11:00:00	0.79	8.6
2017-12-19 11:00:00	1900-01-12	1900-01-19	11:00:00	0.56	9.4
2017-12-20 11:00:00	1900-01-12	1900-01-20	11:00:00	0.4	8.4
2017-12-21 11:00:00	1900-01-12	1900-01-21	11:00:00	0.5	7.7
2017-12-22 11:00:00	1900-01-12	1900-01-22	11:00:00	0.63	10.7
2017-12-23 11:00:00	1900-01-12	1900-01-23	11:00:00	0.66	13.3
2017-12-24 11:00:00	1900-01-12	1900-01-24	11:00:00	0.64	12
2017-12-25 11:00:00	1900-01-12	1900-01-25	11:00:00	0.71	10.9
2017-12-26 11:00:00	1900-01-12	1900-01-26	11:00:00	0.67	12.8
2017-12-27 11:00:00	1900-01-12	1900-01-27	11:00:00	0.94	9.6
2017-12-28 11:00:00	1900-01-12	1900-01-28	11:00:00	0.78	14.4
2017-12-29 11:00:00	1900-01-12	1900-01-29	11:00:00	0.87	13.8
2017-12-30 11:00:00	1900-01-12	1900-01-30	11:00:00	0.81	15.9
2017-12-31 11:00:00	1900-01-12	1900-01-31	11:00:00	0.97	8.9
2017-12-01 14:00:00	1900-01-12	1900-01-01	14:00:00	0.61	19.6
2017-12-02 14:00:00	1900-01-12	1900-01-02	14:00:00	0.51	20
2017-12-03 14:00:00	1900-01-12	1900-01-03	14:00:00	0.47	20.5
2017-12-04 14:00:00	1900-01-12	1900-01-04	14:00:00	0.5	18.3
2017-12-05 14:00:00	1900-01-12	1900-01-05	14:00:00	0.59	16.5
2017-12-06 14:00:00	1900-01-12	1900-01-06	14:00:00	0.48	19.8
2017-12-07 14:00:00	1900-01-12	1900-01-07	14:00:00	0.45	22.6
2017-12-08 14:00:00	1900-01-12	1900-01-08	14:00:00	0.71	13
2017-12-09 14:00:00	1900-01-12	1900-01-09	14:00:00	0.89	11.4
2017-12-10 14:00:00	1900-01-12	1900-01-10	14:00:00	0.56	21.6
2017-12-11 14:00:00	1900-01-12	1900-01-11	14:00:00	0.73	14.8
2017-12-12 14:00:00	1900-01-12	1900-01-12	14:00:00	0.68	18.5
2017-12-13 14:00:00	1900-01-12	1900-01-13	14:00:00	0.45	22.7
2017-12-14 14:00:00	1900-01-12	1900-01-14	14:00:00	0.6	20.5
2017-12-15 14:00:00	1900-01-12	1900-01-15	14:00:00	0.57	19.3
2017-12-16 14:00:00	1900-01-12	1900-01-16	14:00:00	0.66	11.2
2017-12-17 14:00:00	1900-01-12	1900-01-17	14:00:00	0.73	10
2017-12-18 14:00:00	1900-01-12	1900-01-18	14:00:00	0.76	8.2
2017-12-19 14:00:00	1900-01-12	1900-01-19	14:00:00	0.46	12.4
2017-12-20 14:00:00	1900-01-12	1900-01-20	14:00:00	0.27	13.1
2017-12-21 14:00:00	1900-01-12	1900-01-21	14:00:00	0.4	12.4
2017-12-22 14:00:00	1900-01-12	1900-01-22	14:00:00	0.4	19.4
2017-12-23 14:00:00	1900-01-12	1900-01-23	14:00:00	0.39	20.7
2017-12-24 14:00:00	1900-01-12	1900-01-24	14:00:00	0.45	15.7
2017-12-25 14:00:00	1900-01-12	1900-01-25	14:00:00	0.56	16.4
2017-12-26 14:00:00	1900-01-12	1900-01-26	14:00:00	0.49	18.4
2017-12-27 14:00:00	1900-01-12	1900-01-27	14:00:00	1	9.7
2017-12-28 14:00:00	1900-01-12	1900-01-28	14:00:00	0.6	18.8
2017-12-29 14:00:00	1900-01-12	1900-01-29	14:00:00	0.68	17.9
2017-12-30 14:00:00	1900-01-12	1900-01-30	14:00:00	0.68	18.3
2017-12-31 14:00:00	1900-01-12	1900-01-31	14:00:00	0.89	10.6
2017-12-01 17:00:00	1900-01-12	1900-01-01	17:00:00	0.6	19
2017-12-02 17:00:00	1900-01-12	1900-01-02	17:00:00	0.54	20.2
2017-12-03 17:00:00	1900-01-12	1900-01-03	17:00:00	0.49	20.9
2017-12-04 17:00:00	1900-01-12	1900-01-04	17:00:00	0.57	17.7
2017-12-05 17:00:00	1900-01-12	1900-01-05	17:00:00	0.63	16.2
2017-12-06 17:00:00	1900-01-12	1900-01-06	17:00:00	0.51	19.7
2017-12-07 17:00:00	1900-01-12	1900-01-07	17:00:00	0.49	21.6
2017-12-08 17:00:00	1900-01-12	1900-01-08	17:00:00	0.76	12.7
2017-12-09 17:00:00	1900-01-12	1900-01-09	17:00:00	0.84	12.6
2017-12-10 17:00:00	1900-01-12	1900-01-10	17:00:00	0.68	17.7
2017-12-11 17:00:00	1900-01-12	1900-01-11	17:00:00	0.74	15.3
2017-12-12 17:00:00	1900-01-12	1900-01-12	17:00:00	0.64	19.8
2017-12-13 17:00:00	1900-01-12	1900-01-13	17:00:00	0.53	21.8
2017-12-14 17:00:00	1900-01-12	1900-01-14	17:00:00	0.57	20.7
2017-12-15 17:00:00	1900-01-12	1900-01-15	17:00:00	0.69	17.5
2017-12-16 17:00:00	1900-01-12	1900-01-16	17:00:00	0.6	11.5
2017-12-17 17:00:00	1900-01-12	1900-01-17	17:00:00	0.76	10.3
2017-12-18 17:00:00	1900-01-12	1900-01-18	17:00:00	0.75	7.9
2017-12-19 17:00:00	1900-01-12	1900-01-19	17:00:00	0.44	13.4
2017-12-20 17:00:00	1900-01-12	1900-01-20	17:00:00	0.29	13.9
2017-12-21 17:00:00	1900-01-12	1900-01-21	17:00:00	0.45	15.5
2017-12-22 17:00:00	1900-01-12	1900-01-22	17:00:00	0.42	19.1
2017-12-23 17:00:00	1900-01-12	1900-01-23	17:00:00	0.37	22.5
2017-12-24 17:00:00	1900-01-12	1900-01-24	17:00:00	0.4	17.1
2017-12-25 17:00:00	1900-01-12	1900-01-25	17:00:00	0.44	19.8
2017-12-26 17:00:00	1900-01-12	1900-01-26	17:00:00	0.55	17.5
2017-12-27 17:00:00	1900-01-12	1900-01-27	17:00:00	1	9.9
2017-12-28 17:00:00	1900-01-12	1900-01-28	17:00:00	0.62	18.5
2017-12-29 17:00:00	1900-01-12	1900-01-29	17:00:00	0.6	20.9
2017-12-30 17:00:00	1900-01-12	1900-01-30	17:00:00	0.72	17.5
2017-12-31 17:00:00	1900-01-12	1900-01-31	17:00:00	0.88	12
2017-12-01 20:00:00	1900-01-12	1900-01-01	20:00:00	0.8	15.2
2017-12-02 20:00:00	1900-01-12	1900-01-02	20:00:00	0.81	14.8
2017-12-03 20:00:00	1900-01-12	1900-01-03	20:00:00	0.77	15.1
2017-12-04 20:00:00	1900-01-12	1900-01-04	20:00:00	0.69	14.3
2017-12-05 20:00:00	1900-01-12	1900-01-05	20:00:00	0.81	11.8
2017-12-06 20:00:00	1900-01-12	1900-01-06	20:00:00	0.77	13.5
2017-12-07 20:00:00	1900-01-12	1900-01-07	20:00:00	0.79	15
2017-12-08 20:00:00	1900-01-12	1900-01-08	20:00:00	0.75	12.2
2017-12-09 20:00:00	1900-01-12	1900-01-09	20:00:00	0.91	11.7
2017-12-10 20:00:00	1900-01-12	1900-01-10	20:00:00	0.87	12.7
2017-12-11 20:00:00	1900-01-12	1900-01-11	20:00:00	0.87	12.8
2017-12-12 20:00:00	1900-01-12	1900-01-12	20:00:00	0.86	14
2017-12-13 20:00:00	1900-01-12	1900-01-13	20:00:00	0.79	16
2017-12-14 20:00:00	1900-01-12	1900-01-14	20:00:00	0.83	14.6
2017-12-15 20:00:00	1900-01-12	1900-01-15	20:00:00	0.84	13.6
2017-12-16 20:00:00	1900-01-12	1900-01-16	20:00:00	0.68	9.3
2017-12-17 20:00:00	1900-01-12	1900-01-17	20:00:00	0.82	8.7
2017-12-18 20:00:00	1900-01-12	1900-01-18	20:00:00	0.76	7.4
2017-12-19 20:00:00	1900-01-12	1900-01-19	20:00:00	0.56	9.1
2017-12-20 20:00:00	1900-01-12	1900-01-20	20:00:00	0.44	8.9
2017-12-21 20:00:00	1900-01-12	1900-01-21	20:00:00	0.64	10.2
2017-12-22 20:00:00	1900-01-12	1900-01-22	20:00:00	0.58	13.5
2017-12-23 20:00:00	1900-01-12	1900-01-23	20:00:00	0.57	15.8
2017-12-24 20:00:00	1900-01-12	1900-01-24	20:00:00	0.6	11.8
2017-12-25 20:00:00	1900-01-12	1900-01-25	20:00:00	0.69	13.6
2017-12-26 20:00:00	1900-01-12	1900-01-26	20:00:00	0.66	13.6
2017-12-27 20:00:00	1900-01-12	1900-01-27	20:00:00	1	10
2017-12-28 20:00:00	1900-01-12	1900-01-28	20:00:00	0.82	13.5
2017-12-29 20:00:00	1900-01-12	1900-01-29	20:00:00	0.86	14.7
2017-12-30 20:00:00	1900-01-12	1900-01-30	20:00:00	0.77	12.8
2017-12-31 20:00:00	1900-01-12	1900-01-31	20:00:00	0.92	10.7
2017-12-01 23:00:00	1900-01-12	1900-01-01	23:00:00	0.82	14.3
2017-12-02 23:00:00	1900-01-12	1900-01-02	23:00:00	0.84	13.2
2017-12-03 23:00:00	1900-01-12	1900-01-03	23:00:00	0.85	13.4
2017-12-04 23:00:00	1900-01-12	1900-01-04	23:00:00	0.83	12.3
2017-12-05 23:00:00	1900-01-12	1900-01-05	23:00:00	0.86	10.9
2017-12-06 23:00:00	1900-01-12	1900-01-06	23:00:00	0.8	12.2
2017-12-07 23:00:00	1900-01-12	1900-01-07	23:00:00	0.84	13.9
2017-12-08 23:00:00	1900-01-12	1900-01-08	23:00:00	0.88	12
2017-12-09 23:00:00	1900-01-12	1900-01-09	23:00:00	0.96	10.8
2017-12-10 23:00:00	1900-01-12	1900-01-10	23:00:00	0.85	12.1
2017-12-11 23:00:00	1900-01-12	1900-01-11	23:00:00	0.88	12.5
2017-12-12 23:00:00	1900-01-12	1900-01-12	23:00:00	0.9	13.2
2017-12-13 23:00:00	1900-01-12	1900-01-13	23:00:00	0.79	14.8
2017-12-14 23:00:00	1900-01-12	1900-01-14	23:00:00	0.91	12.7
2017-12-15 23:00:00	1900-01-12	1900-01-15	23:00:00	0.89	12.7
2017-12-16 23:00:00	1900-01-12	1900-01-16	23:00:00	0.71	8.8
2017-12-17 23:00:00	1900-01-12	1900-01-17	23:00:00	0.86	8.4
2017-12-18 23:00:00	1900-01-12	1900-01-18	23:00:00	0.77	7.2
2017-12-19 23:00:00	1900-01-12	1900-01-19	23:00:00	0.56	7.4
2017-12-20 23:00:00	1900-01-12	1900-01-20	23:00:00	0.4	7.5
2017-12-21 23:00:00	1900-01-12	1900-01-21	23:00:00	0.6	8.4
2017-12-22 23:00:00	1900-01-12	1900-01-22	23:00:00	0.63	11.5
2017-12-23 23:00:00	1900-01-12	1900-01-23	23:00:00	0.72	12.9
2017-12-24 23:00:00	1900-01-12	1900-01-24	23:00:00	0.75	10.6
2017-12-25 23:00:00	1900-01-12	1900-01-25	23:00:00	0.77	11.2
2017-12-26 23:00:00	1900-01-12	1900-01-26	23:00:00	0.7	11.8
2017-12-27 23:00:00	1900-01-12	1900-01-27	23:00:00	1	10.5
2017-12-28 23:00:00	1900-01-12	1900-01-28	23:00:00	0.85	12.3
2017-12-29 23:00:00	1900-01-12	1900-01-29	23:00:00	0.93	13.1
2017-12-30 23:00:00	1900-01-12	1900-01-30	23:00:00	0.96	10
2017-12-31 23:00:00	1900-01-12	1900-01-31	23:00:00	0.91	10.8
