# Supplementary material for: A new type of cell related to organ movement for selfing in plants
Source: Natl Sci Rev. 2023 Aug 10;10(9):nwad208. doi: 10.1093/nsr/nwad208 (PMC10434738; doi:10.1093/nsr/nwad208)
Supplement: nwad208_Supplemental_Files [file nwad208_supplemental_files.zip › Data S6.xlsx]

## Sheet: Sheet1
Data S6: GO enrichment analysis of differentially expressed genes between CTs and PCs
Class	GO_Name	GO_ID	GO_Level	P_value	EnrichmentScore	HitsGenesCountsInSelectedSet	HitsGenesCountsInBackground	AllGenesCountsInSelectedSet	AllGenesCountsInBackground	GenesOfSelectedSetInGOterm	corrected p-value(BH method)
Molecular function	ATP citrate synthase activity	GO:0003878	6	0.00116679	3.08012	6	6	2746	8458	Cpum0200360.1,Cpum0132450.1,Cpum0006490.1,Cpum0119450.1,Cpum0106280.1,Cpum0171230.1,	1
Molecular function	polysome binding	GO:1905538	6	0.00589802	2.6401	6	7	2746	8458	Cpum0245310.1,Cpum0086580.1,Cpum0188000.1,Cpum0017780.1,Cpum0211230.1,Cpum0198070.1,	1
Molecular function	phosphorus-oxygen lyase activity	GO:0016849	4	0.00722942	2.13239	9	13	2746	8458	Cpum0216130.1,Cpum0045610.1,Cpum0010290.1,Cpum0234580.1,Cpum0213100.1,Cpum0013090.1,Cpum0234570.1,Cpum0146880.1,Cpum0234560.1,	1
Molecular function	nucleic acid binding	GO:0003676	4	0.00821668	1.07358	626	1796	2746	8458	Cpum0161840.1,Cpum0205650.1,Cpum0229630.1,Cpum0097490.1,Cpum0183650.1,Cpum0216130.1,Cpum0061650.1,Cpum0193600.1,Cpum0104070.1,Cpum0138240.1,Cpum0106730.1,Cpum0052480.1,Cpum0205040.1,Cpum0152800.1,Cpum0227950.1,Cpum0064350.1,Cpum0218300.1,Cpum0139510.1,Cpum0085990.1,Cpum0102270.1,Cpum0217390.1,Cpum0006050.1,Cpum0234340.1,Cpum0195270.1,Cpum0065980.1,Cpum0151890.1,Cpum0225170.1,Cpum0024020.1,Cpum014…	1
Molecular function	carbohydrate:proton symporter activity	GO:0005351	9	0.00908971	1.62562	19	36	2746	8458	Cpum0181420.1,Cpum0143860.1,Cpum0175810.1,Cpum0143670.1,Cpum0181680.1,Cpum0207340.1,Cpum0112990.1,Cpum0120980.1,Cpum0098820.1,Cpum0226040.1,Cpum0232080.1,Cpum0034540.1,Cpum0077090.1,Cpum0019570.1,Cpum0065570.1,Cpum0065330.1,Cpum0097510.1,Cpum0072600.1,Cpum0118500.1,	1
Molecular function	carbohydrate:monoatomic cation symporter activity	GO:0005402	8	0.00908971	1.62562	19	36	2746	8458	Cpum0181420.1,Cpum0143860.1,Cpum0175810.1,Cpum0143670.1,Cpum0181680.1,Cpum0207340.1,Cpum0112990.1,Cpum0120980.1,Cpum0098820.1,Cpum0226040.1,Cpum0232080.1,Cpum0034540.1,Cpum0077090.1,Cpum0019570.1,Cpum0065570.1,Cpum0065330.1,Cpum0097510.1,Cpum0072600.1,Cpum0118500.1,	1
Molecular function	signaling receptor binding	GO:0005102	4	0.0094339	1.34938	46	105	2746	8458	Cpum0118600.1,Cpum0222350.1,Cpum0086410.1,Cpum0144340.1,Cpum0019500.1,Cpum0024630.1,Cpum0144100.1,Cpum0182750.1,Cpum0008530.1,Cpum0057220.1,Cpum0013310.1,Cpum0034570.1,Cpum0102770.1,Cpum0098190.1,Cpum0061000.1,Cpum0064760.1,Cpum0034560.1,Cpum0129970.1,Cpum0024640.1,Cpum0118890.1,Cpum0206570.1,Cpum0024390.1,Cpum0126090.1,Cpum0155080.1,Cpum0230010.1,Cpum0233600.1,Cpum0165530.1,Cpum0084400.1,Cpum012…	1
Molecular function	chromatin DNA binding	GO:0031490	6	0.010259	1.84807	12	20	2746	8458	Cpum0159390.1,Cpum0018150.1,Cpum0032400.1,Cpum0139900.1,Cpum0032990.1,Cpum0176200.1,Cpum0240400.1,Cpum0167340.1,Cpum0143880.1,Cpum0132190.1,Cpum0159090.1,Cpum0129380.1,	1
Molecular function	transcription regulator activity	GO:0140110	2	0.01139	1.09148	410	1157	2746	8458	Cpum0061280.1,Cpum0229630.1,Cpum0097490.1,Cpum0193600.1,Cpum0106730.1,Cpum0247470.1,Cpum0234220.1,Cpum0102270.1,Cpum0103660.1,Cpum0234340.1,Cpum0065980.1,Cpum0151890.1,Cpum0225170.1,Cpum0126860.1,Cpum0024020.1,Cpum0235970.1,Cpum0017750.1,Cpum0025960.1,Cpum0111870.1,Cpum0163400.1,Cpum0126490.1,Cpum0037830.1,Cpum0038050.1,Cpum0058620.1,Cpum0083950.1,Cpum0013850.1,Cpum0233810.1,Cpum0091550.1,Cpum002…	1
Molecular function	solute:proton symporter activity	GO:0015295	8	0.0115858	1.54006	22	44	2746	8458	Cpum0181420.1,Cpum0143860.1,Cpum0175810.1,Cpum0143670.1,Cpum0181680.1,Cpum0207340.1,Cpum0112990.1,Cpum0120980.1,Cpum0216790.1,Cpum0098820.1,Cpum0226040.1,Cpum0232080.1,Cpum0147500.1,Cpum0034540.1,Cpum0077090.1,Cpum0019570.1,Cpum0065570.1,Cpum0065330.1,Cpum0097510.1,Cpum0072600.1,Cpum0028220.1,Cpum0118500.1,	1
Molecular function	ferrous iron binding	GO:0008198	8	0.0144453	1.98007	9	14	2746	8458	Cpum0062920.1,Cpum0125610.1,Cpum0141480.1,Cpum0014160.1,Cpum0231000.1,Cpum0238280.1,Cpum0008910.1,Cpum0033630.1,Cpum0034950.1,	1
Molecular function	acyltransferase activity, acyl groups converted into alkyl on transfer	GO:0046912	5	0.0144453	1.98007	9	14	2746	8458	Cpum0026380.1,Cpum0200360.1,Cpum0105000.1,Cpum0132450.1,Cpum0006490.1,Cpum0119450.1,Cpum0106280.1,Cpum0171230.1,Cpum0103510.1,	1
Molecular function	antioxidant activity	GO:0016209	2	0.0147652	1.36098	38	86	2746	8458	Cpum0126740.1,Cpum0025960.1,Cpum0045050.1,Cpum0227530.1,Cpum0179540.1,Cpum0201790.1,Cpum0193420.1,Cpum0238320.1,Cpum0112570.1,Cpum0163440.1,Cpum0020530.1,Cpum0024580.1,Cpum0211370.1,Cpum0132150.1,Cpum0237170.1,Cpum0006220.1,Cpum0022400.1,Cpum0058680.1,Cpum0072870.1,Cpum0006350.1,Cpum0175240.1,Cpum0208200.1,Cpum0208870.1,Cpum0249240.1,Cpum0054670.1,Cpum0163860.1,Cpum0078890.1,Cpum0068600.1,Cpum006…	1
Molecular function	glucose transmembrane transporter activity	GO:0005355	8	0.0152625	1.58406	18	35	2746	8458	Cpum0181420.1,Cpum0143860.1,Cpum0175810.1,Cpum0143670.1,Cpum0181680.1,Cpum0207340.1,Cpum0120980.1,Cpum0098820.1,Cpum0226040.1,Cpum0232080.1,Cpum0034540.1,Cpum0077090.1,Cpum0019570.1,Cpum0065570.1,Cpum0065330.1,Cpum0097510.1,Cpum0072600.1,Cpum0118500.1,	1
Molecular function	DNA-binding transcription factor activity	GO:0003700	3	0.0154003	1.09028	383	1082	2746	8458	Cpum0061280.1,Cpum0229630.1,Cpum0097490.1,Cpum0193600.1,Cpum0106730.1,Cpum0247470.1,Cpum0234220.1,Cpum0102270.1,Cpum0103660.1,Cpum0234340.1,Cpum0065980.1,Cpum0151890.1,Cpum0126860.1,Cpum0024020.1,Cpum0235970.1,Cpum0017750.1,Cpum0025960.1,Cpum0111870.1,Cpum0163400.1,Cpum0126490.1,Cpum0037830.1,Cpum0038050.1,Cpum0058620.1,Cpum0083950.1,Cpum0013850.1,Cpum0091550.1,Cpum0020420.1,Cpum0111140.1,Cpum006…	1
Molecular function	structural constituent of cell wall	GO:0005199	3	0.0157557	2.56676	5	6	2746	8458	Cpum0106130.1,Cpum0130360.1,Cpum0082250.1,Cpum0135630.1,Cpum0195920.1,	1
Molecular function	nucleoside triphosphate diphosphatase activity	GO:0047429	7	0.0157557	2.56676	5	6	2746	8458	Cpum0252460.1,Cpum0087390.1,Cpum0104420.1,Cpum0115480.1,Cpum0225970.1,	1
Molecular function	L-phosphoserine phosphatase activity	GO:0036424	7	0.0157557	2.56676	5	6	2746	8458	Cpum0183280.1,Cpum0142730.1,Cpum0218290.1,Cpum0119680.1,Cpum0048150.1,	1
Molecular function	quaternary ammonium group transmembrane transporter activity	GO:0015651	5	0.0168151	2.15608	7	10	2746	8458	Cpum0131390.1,Cpum0201270.1,Cpum0015050.1,Cpum0160930.1,Cpum0196040.1,Cpum0145930.1,Cpum0101270.1,	1
Molecular function	cyclase activity	GO:0009975	3	0.0178141	1.58673	17	33	2746	8458	Cpum0216130.1,Cpum0045610.1,Cpum0010290.1,Cpum0055420.1,Cpum0055170.1,Cpum0234580.1,Cpum0102690.1,Cpum0148420.1,Cpum0122850.1,Cpum0021350.1,Cpum0213100.1,Cpum0102740.1,Cpum0013090.1,Cpum0234570.1,Cpum0047470.1,Cpum0146880.1,Cpum0234560.1,	1
Molecular function	iron ion binding	GO:0005506	7	0.0194255	1.65852	14	26	2746	8458	Cpum0062920.1,Cpum0125610.1,Cpum0141480.1,Cpum0081840.1,Cpum0014160.1,Cpum0231000.1,Cpum0034060.1,Cpum0251560.1,Cpum0238280.1,Cpum0138260.1,Cpum0202550.1,Cpum0008910.1,Cpum0033630.1,Cpum0034950.1,	1
Molecular function	protein-containing complex binding	GO:0044877	3	0.0198497	1.17103	119	313	2746	8458	Cpum0097980.1,Cpum0065980.1,Cpum0118230.1,Cpum0225170.1,Cpum0235970.1,Cpum0245310.1,Cpum0159390.1,Cpum0208590.1,Cpum0035590.1,Cpum0013730.1,Cpum0020480.1,Cpum0233810.1,Cpum0159760.1,Cpum0162180.1,Cpum0086580.1,Cpum0144100.1,Cpum0110480.1,Cpum0034140.1,Cpum0154910.1,Cpum0243640.1,Cpum0078740.1,Cpum0231690.1,Cpum0057220.1,Cpum0171610.1,Cpum0018150.1,Cpum0034570.1,Cpum0006480.1,Cpum0202880.1,Cpum003…	1
Molecular function	hexose transmembrane transporter activity	GO:0015149	7	0.0214354	1.54006	18	36	2746	8458	Cpum0181420.1,Cpum0143860.1,Cpum0175810.1,Cpum0143670.1,Cpum0181680.1,Cpum0207340.1,Cpum0120980.1,Cpum0098820.1,Cpum0226040.1,Cpum0232080.1,Cpum0034540.1,Cpum0077090.1,Cpum0019570.1,Cpum0065570.1,Cpum0065330.1,Cpum0097510.1,Cpum0072600.1,Cpum0118500.1,	1
Molecular function	solute:monoatomic cation symporter activity	GO:0015294	7	0.0240611	1.44577	23	49	2746	8458	Cpum0181420.1,Cpum0143860.1,Cpum0175810.1,Cpum0143670.1,Cpum0181680.1,Cpum0207340.1,Cpum0048770.1,Cpum0112990.1,Cpum0120980.1,Cpum0216790.1,Cpum0098820.1,Cpum0226040.1,Cpum0232080.1,Cpum0147500.1,Cpum0034540.1,Cpum0077090.1,Cpum0019570.1,Cpum0065570.1,Cpum0065330.1,Cpum0097510.1,Cpum0072600.1,Cpum0028220.1,Cpum0118500.1,	1
Molecular function	translation regulator activity	GO:0045182	2	0.0251186	1.50057	19	39	2746	8458	Cpum0205040.1,Cpum0248130.1,Cpum0221520.1,Cpum0078740.1,Cpum0231690.1,Cpum0110860.1,Cpum0133240.1,Cpum0200990.1,Cpum0133160.1,Cpum0239550.1,Cpum0248150.1,Cpum0113140.1,Cpum0026760.1,Cpum0006740.1,Cpum0118240.1,Cpum0078760.1,Cpum0121250.1,Cpum0166930.1,Cpum0099070.1,	1
Molecular function	ribonucleoprotein complex binding	GO:0043021	4	0.025692	1.40497	26	57	2746	8458	Cpum0245310.1,Cpum0159760.1,Cpum0086580.1,Cpum0078740.1,Cpum0231690.1,Cpum0006480.1,Cpum0228230.1,Cpum0118890.1,Cpum0009920.1,Cpum0081840.1,Cpum0034250.1,Cpum0188000.1,Cpum0017780.1,Cpum0019220.1,Cpum0095240.1,Cpum0095230.1,Cpum0211230.1,Cpum0002170.1,Cpum0165420.1,Cpum0198070.1,Cpum0078760.1,Cpum0182800.1,Cpum0201120.1,Cpum0201110.1,Cpum0004820.1,Cpum0181030.1,	1
Molecular function	metalloendopeptidase activity	GO:0004222	6	0.0264551	1.68006	12	22	2746	8458	Cpum0106610.1,Cpum0084550.1,Cpum0134770.1,Cpum0030140.1,Cpum0184630.1,Cpum0223030.1,Cpum0145160.1,Cpum0209830.1,Cpum0095730.1,Cpum0133720.1,Cpum0077470.1,Cpum0241910.1,	1
Molecular function	peptide binding	GO:0042277	4	0.0281855	1.38605	27	60	2746	8458	Cpum0106610.1,Cpum0087310.1,Cpum0222350.1,Cpum0208590.1,Cpum0233810.1,Cpum0188390.1,Cpum0120000.1,Cpum0101740.1,Cpum0061700.1,Cpum0212330.1,Cpum0086420.1,Cpum0072870.1,Cpum0227190.1,Cpum0024210.1,Cpum0235270.1,Cpum0231610.1,Cpum0180190.1,Cpum0245770.1,Cpum0205190.1,Cpum0095660.1,Cpum0180300.1,Cpum0111920.1,Cpum0013090.1,Cpum0231320.1,Cpum0170440.1,Cpum0148080.1,Cpum0245760.1,	1
Molecular function	monosaccharide transmembrane transporter activity	GO:0015145	6	0.0293428	1.49844	18	37	2746	8458	Cpum0181420.1,Cpum0143860.1,Cpum0175810.1,Cpum0143670.1,Cpum0181680.1,Cpum0207340.1,Cpum0120980.1,Cpum0098820.1,Cpum0226040.1,Cpum0232080.1,Cpum0034540.1,Cpum0077090.1,Cpum0019570.1,Cpum0065570.1,Cpum0065330.1,Cpum0097510.1,Cpum0072600.1,Cpum0118500.1,	1
Molecular function	translation regulator activity, nucleic acid binding	GO:0090079	5	0.0293428	1.49844	18	37	2746	8458	Cpum0205040.1,Cpum0248130.1,Cpum0221520.1,Cpum0078740.1,Cpum0231690.1,Cpum0133240.1,Cpum0200990.1,Cpum0133160.1,Cpum0239550.1,Cpum0248150.1,Cpum0113140.1,Cpum0026760.1,Cpum0006740.1,Cpum0118240.1,Cpum0078760.1,Cpum0121250.1,Cpum0166930.1,Cpum0099070.1,	1
Molecular function	polygalacturonate 4-alpha-galacturonosyltransferase activity	GO:0047262	6	0.0309112	1.69406	11	20	2746	8458	Cpum0226320.1,Cpum0149880.1,Cpum0029010.1,Cpum0172210.1,Cpum0176070.1,Cpum0232000.1,Cpum0144550.1,Cpum0015940.1,Cpum0233310.1,Cpum0033990.1,Cpum0085540.1,	1
Molecular function	symporter activity	GO:0015293	6	0.0311821	1.41685	23	50	2746	8458	Cpum0181420.1,Cpum0143860.1,Cpum0175810.1,Cpum0143670.1,Cpum0181680.1,Cpum0207340.1,Cpum0048770.1,Cpum0112990.1,Cpum0120980.1,Cpum0216790.1,Cpum0098820.1,Cpum0226040.1,Cpum0232080.1,Cpum0147500.1,Cpum0034540.1,Cpum0077090.1,Cpum0019570.1,Cpum0065570.1,Cpum0065330.1,Cpum0097510.1,Cpum0072600.1,Cpum0028220.1,Cpum0118500.1,	1
Molecular function	pigment binding	GO:0031409	3	0.0334484	1.60166	13	25	2746	8458	Cpum0118960.1,Cpum0142890.1,Cpum0142900.1,Cpum0007120.1,Cpum0142950.1,Cpum0142940.1,Cpum0142870.1,Cpum0142990.1,Cpum0142930.1,Cpum0142860.1,Cpum0142980.1,Cpum0142970.1,Cpum0173460.1,	1
Molecular function	translation factor activity, RNA binding	GO:0008135	6	0.0343148	1.49606	17	35	2746	8458	Cpum0205040.1,Cpum0248130.1,Cpum0221520.1,Cpum0078740.1,Cpum0231690.1,Cpum0133240.1,Cpum0200990.1,Cpum0239550.1,Cpum0248150.1,Cpum0113140.1,Cpum0026760.1,Cpum0006740.1,Cpum0118240.1,Cpum0078760.1,Cpum0121250.1,Cpum0166930.1,Cpum0099070.1,	1
Molecular function	sugar transmembrane transporter activity	GO:0051119	5	0.0343771	1.39477	24	53	2746	8458	Cpum0103300.1,Cpum0181420.1,Cpum0143860.1,Cpum0175810.1,Cpum0143670.1,Cpum0181680.1,Cpum0207340.1,Cpum0120980.1,Cpum0098820.1,Cpum0226040.1,Cpum0232080.1,Cpum0149290.1,Cpum0206880.1,Cpum0000980.1,Cpum0034540.1,Cpum0077090.1,Cpum0019570.1,Cpum0065570.1,Cpum0065330.1,Cpum0097510.1,Cpum0072600.1,Cpum0034830.1,Cpum0227960.1,Cpum0118500.1,	1
Molecular function	nuclear receptor binding	GO:0016922	7	0.0361481	1.71118	10	18	2746	8458	Cpum0034570.1,Cpum0064760.1,Cpum0034560.1,Cpum0118890.1,Cpum0230010.1,Cpum0125260.1,Cpum0095240.1,Cpum0095230.1,Cpum0002170.1,Cpum0142040.1,	1
Molecular function	hormone receptor binding	GO:0051427	5	0.0361481	1.71118	10	18	2746	8458	Cpum0034570.1,Cpum0064760.1,Cpum0034560.1,Cpum0118890.1,Cpum0230010.1,Cpum0125260.1,Cpum0095240.1,Cpum0095230.1,Cpum0002170.1,Cpum0142040.1,	1
Molecular function	voltage-gated monoatomic anion channel activity	GO:0008308	9	0.0372532	2.05341	6	9	2746	8458	Cpum0027640.1,Cpum0118530.1,Cpum0249900.1,Cpum0069760.1,Cpum0191680.1,Cpum0028220.1,	1
Molecular function	chitin binding	GO:0008061	4	0.0372532	2.05341	6	9	2746	8458	Cpum0068440.1,Cpum0189490.1,Cpum0129840.1,Cpum0019710.1,Cpum0019690.1,Cpum0068450.1,	1
Molecular function	guanylate cyclase activity	GO:0004383	5	0.0404001	2.20008	5	7	2746	8458	Cpum0234580.1,Cpum0013090.1,Cpum0234570.1,Cpum0146880.1,Cpum0234560.1,	1
Molecular function	hydrolase activity, acting on ether bonds	GO:0016801	4	0.0404001	2.20008	5	7	2746	8458	Cpum0013310.1,Cpum0132290.1,Cpum0061700.1,Cpum0104130.1,Cpum0098670.1,	1
Molecular function	DNA N-glycosylase activity	GO:0019104	6	0.0404001	2.20008	5	7	2746	8458	Cpum0147590.1,Cpum0111150.1,Cpum0189740.1,Cpum0206700.1,Cpum0010830.1,	1
Molecular function	DNA binding	GO:0003677	5	0.042334	1.08062	314	895	2746	8458	Cpum0229630.1,Cpum0097490.1,Cpum0193600.1,Cpum0138240.1,Cpum0106730.1,Cpum0227950.1,Cpum0218300.1,Cpum0102270.1,Cpum0217390.1,Cpum0234340.1,Cpum0065980.1,Cpum0151890.1,Cpum0225170.1,Cpum0024020.1,Cpum0149940.1,Cpum0025960.1,Cpum0163400.1,Cpum0159390.1,Cpum0086040.1,Cpum0038050.1,Cpum0058620.1,Cpum0083950.1,Cpum0013850.1,Cpum0111630.1,Cpum0091550.1,Cpum0111140.1,Cpum0068490.1,Cpum0185260.1,Cpum016…	1
Cellular component	ATP-independent citrate lyase complex	GO:0009346	4	0.00121031	3.06168	6	6	3259	9978	Cpum0200360.1,Cpum0132450.1,Cpum0006490.1,Cpum0119450.1,Cpum0106280.1,Cpum0171230.1,	1
Cellular component	Ubp3-Bre5 deubiquitination complex	GO:1990861	3	0.00610328	2.62429	6	7	3259	9978	Cpum0245310.1,Cpum0086580.1,Cpum0188000.1,Cpum0017780.1,Cpum0211230.1,Cpum0198070.1,	1
Cellular component	CCR4-NOT complex	GO:0030014	4	0.0174232	2.14317	7	10	3259	9978	Cpum0221910.1,Cpum0032140.1,Cpum0190790.1,Cpum0249420.1,Cpum0009460.1,Cpum0015580.1,Cpum0122450.1,	1
Cellular component	CCR4-NOT core complex	GO:0030015	4	0.0174232	2.14317	7	10	3259	9978	Cpum0221910.1,Cpum0032140.1,Cpum0190790.1,Cpum0249420.1,Cpum0009460.1,Cpum0015580.1,Cpum0122450.1,	1
Cellular component	obsolete integral component of organelle membrane	GO:0031301	0	0.0181529	1.40934	29	63	3259	9978	Cpum0159520.1,Cpum0005520.1,Cpum0000160.1,Cpum0251050.1,Cpum0025090.1,Cpum0197550.1,Cpum0124400.1,Cpum0162010.1,Cpum0190220.1,Cpum0200250.1,Cpum0174890.1,Cpum0201270.1,Cpum0132390.1,Cpum0029140.1,Cpum0118530.1,Cpum0044360.1,Cpum0069760.1,Cpum0186180.1,Cpum0237550.1,Cpum0031300.1,Cpum0153720.1,Cpum0162040.1,Cpum0241310.1,Cpum0018430.1,Cpum0219100.1,Cpum0170440.1,Cpum0241350.1,Cpum0233480.1,Cpum020…	1
Cellular component	obsolete intrinsic component of organelle membrane	GO:0031300	0	0.0230545	1.38732	29	64	3259	9978	Cpum0159520.1,Cpum0005520.1,Cpum0000160.1,Cpum0251050.1,Cpum0025090.1,Cpum0197550.1,Cpum0124400.1,Cpum0162010.1,Cpum0190220.1,Cpum0200250.1,Cpum0174890.1,Cpum0201270.1,Cpum0132390.1,Cpum0029140.1,Cpum0118530.1,Cpum0044360.1,Cpum0069760.1,Cpum0186180.1,Cpum0237550.1,Cpum0031300.1,Cpum0153720.1,Cpum0162040.1,Cpum0241310.1,Cpum0018430.1,Cpum0219100.1,Cpum0170440.1,Cpum0241350.1,Cpum0233480.1,Cpum020…	1
Cellular component	obsolete intrinsic component of plastid membrane	GO:0031350	0	0.0345138	1.94834	7	11	3259	9978	Cpum0000160.1,Cpum0200250.1,Cpum0118530.1,Cpum0237550.1,Cpum0219100.1,Cpum0170440.1,Cpum0207870.1,	1
Cellular component	obsolete integral component of plastid membrane	GO:0031351	0	0.0345138	1.94834	7	11	3259	9978	Cpum0000160.1,Cpum0200250.1,Cpum0118530.1,Cpum0237550.1,Cpum0219100.1,Cpum0170440.1,Cpum0207870.1,	1
Cellular component	obsolete intrinsic component of plastid outer membrane	GO:0031354	0	0.0383711	2.04112	6	9	3259	9978	Cpum0200250.1,Cpum0118530.1,Cpum0237550.1,Cpum0219100.1,Cpum0170440.1,Cpum0207870.1,	1
Cellular component	obsolete integral component of plastid outer membrane	GO:0031355	0	0.0383711	2.04112	6	9	3259	9978	Cpum0200250.1,Cpum0118530.1,Cpum0237550.1,Cpum0219100.1,Cpum0170440.1,Cpum0207870.1,	1
Cellular component	obsolete intrinsic component of chloroplast outer membrane	GO:0031358	0	0.0383711	2.04112	6	9	3259	9978	Cpum0200250.1,Cpum0118530.1,Cpum0237550.1,Cpum0219100.1,Cpum0170440.1,Cpum0207870.1,	1
Cellular component	obsolete integral component of chloroplast outer membrane	GO:0031359	0	0.0383711	2.04112	6	9	3259	9978	Cpum0200250.1,Cpum0118530.1,Cpum0237550.1,Cpum0219100.1,Cpum0170440.1,Cpum0207870.1,	1
Cellular component	recycling endosome	GO:0055037	9	0.0383711	2.04112	6	9	3259	9978	Cpum0027630.1,Cpum0015840.1,Cpum0241150.1,Cpum0033310.1,Cpum0104550.1,Cpum0241610.1,	1
Cellular component	chloroplast envelope	GO:0009941	6	0.0388535	1.11745	173	474	3259	9978	Cpum0215470.1,Cpum0089960.1,Cpum0062310.1,Cpum0015100.1,Cpum0248860.1,Cpum0226560.1,Cpum0242800.1,Cpum0026060.1,Cpum0238790.1,Cpum0035590.1,Cpum0199170.1,Cpum0000160.1,Cpum0090280.1,Cpum0123250.1,Cpum0121570.1,Cpum0146450.1,Cpum0074590.1,Cpum0161660.1,Cpum0232170.1,Cpum0181420.1,Cpum0008280.1,Cpum0161300.1,Cpum0118960.1,Cpum0082560.1,Cpum0084550.1,Cpum0045670.1,Cpum0137640.1,Cpum0189610.1,Cpum018…	1
Cellular component	chaperonin-containing T-complex	GO:0005832	5	0.0439402	1.72219	9	16	3259	9978	Cpum0153510.1,Cpum0084720.1,Cpum0046590.1,Cpum0045710.1,Cpum0035920.1,Cpum0251150.1,Cpum0072360.1,Cpum0053220.1,Cpum0027130.1,	1
Cellular component	transcription elongation factor complex	GO:0008023	4	0.048272	1.60373	11	21	3259	9978	Cpum0225170.1,Cpum0243640.1,Cpum0225150.1,Cpum0174830.1,Cpum0157190.1,Cpum0224790.1,Cpum0032200.1,Cpum0113810.1,Cpum0252670.1,Cpum0024970.1,Cpum0107240.1,	1
Biological process	thioester biosynthetic process	GO:0035384	6	4.13e-05	3.06704	9	9	3252	9974	Cpum0175510.1,Cpum0008280.1,Cpum0200360.1,Cpum0069070.1,Cpum0132450.1,Cpum0006490.1,Cpum0119450.1,Cpum0106280.1,Cpum0171230.1,	0.235138
Biological process	acyl-CoA biosynthetic process	GO:0071616	12	4.13e-05	3.06704	9	9	3252	9974	Cpum0175510.1,Cpum0008280.1,Cpum0200360.1,Cpum0069070.1,Cpum0132450.1,Cpum0006490.1,Cpum0119450.1,Cpum0106280.1,Cpum0171230.1,	0.235138
Biological process	acetyl-CoA biosynthetic process	GO:0006085	13	0.000127	3.06704	8	8	3252	9974	Cpum0175510.1,Cpum0008280.1,Cpum0200360.1,Cpum0132450.1,Cpum0006490.1,Cpum0119450.1,Cpum0106280.1,Cpum0171230.1,	0.240792
Biological process	positive regulation of macromolecule metabolic process	GO:0010604	6	0.000941	1.16652	267	702	3252	9974	Cpum0229630.1,Cpum0193600.1,Cpum0138240.1,Cpum0106730.1,Cpum0172560.1,Cpum0076460.1,Cpum0078990.1,Cpum0085990.1,Cpum0195270.1,Cpum0065980.1,Cpum0225170.1,Cpum0149940.1,Cpum0235970.1,Cpum0025960.1,Cpum0163400.1,Cpum0159390.1,Cpum0013730.1,Cpum0233810.1,Cpum0012400.1,Cpum0186650.1,Cpum0025650.1,Cpum0031020.1,Cpum0232290.1,Cpum0144100.1,Cpum0069460.1,Cpum0105520.1,Cpum0201810.1,Cpum0026980.1,Cpum014…	1
Biological process	photosynthesis, light harvesting	GO:0009765	5	0.00100738	1.76355	23	40	3252	9974	Cpum0163270.1,Cpum0208910.1,Cpum0118960.1,Cpum0195340.1,Cpum0187560.1,Cpum0142890.1,Cpum0142900.1,Cpum0007120.1,Cpum0142950.1,Cpum0197870.1,Cpum0016390.1,Cpum0142940.1,Cpum0142870.1,Cpum0142990.1,Cpum0156500.1,Cpum0142930.1,Cpum0112290.1,Cpum0142860.1,Cpum0142980.1,Cpum0008730.1,Cpum0186340.1,Cpum0142970.1,Cpum0173460.1,	1
Biological process	regulation of chromatin organization	GO:1902275	6	0.00153004	1.55641	34	67	3252	9974	Cpum0225170.1,Cpum0235970.1,Cpum0208590.1,Cpum0068370.1,Cpum0201810.1,Cpum0076100.1,Cpum0142670.1,Cpum0196610.1,Cpum0147590.1,Cpum0111150.1,Cpum0048600.1,Cpum0064760.1,Cpum0158640.1,Cpum0161570.1,Cpum0174830.1,Cpum0104320.1,Cpum0236780.1,Cpum0057560.1,Cpum0249180.1,Cpum0061860.1,Cpum0106820.1,Cpum0194100.1,Cpum0066050.1,Cpum0177210.1,Cpum0166290.1,Cpum0084280.1,Cpum0151210.1,Cpum0168430.1,Cpum013…	1
Biological process	regulation of nitrogen compound metabolic process	GO:0051171	5	0.00206786	1.08275	717	2031	3252	9974	Cpum0061280.1,Cpum0229630.1,Cpum0097490.1,Cpum0236140.1,Cpum0118600.1,Cpum0193600.1,Cpum0138240.1,Cpum0106730.1,Cpum0172560.1,Cpum0076460.1,Cpum0064350.1,Cpum0139510.1,Cpum0250690.1,Cpum0078990.1,Cpum0247470.1,Cpum0085990.1,Cpum0234220.1,Cpum0102270.1,Cpum0142730.1,Cpum0103660.1,Cpum0234340.1,Cpum0195270.1,Cpum0065980.1,Cpum0151890.1,Cpum0114260.1,Cpum0225170.1,Cpum0126860.1,Cpum0024020.1,Cpum014…	1
Biological process	translational termination	GO:0006415	7	0.00223124	2.68366	7	8	3252	9974	Cpum0205040.1,Cpum0106500.1,Cpum0081840.1,Cpum0034250.1,Cpum0041040.1,Cpum0113140.1,Cpum0229640.1,	1
Biological process	regulation of gene silencing by RNA	GO:0060966	7	0.00315682	2.04469	12	18	3252	9974	Cpum0076100.1,Cpum0072800.1,Cpum0230450.1,Cpum0118890.1,Cpum0230010.1,Cpum0120400.1,Cpum0151250.1,Cpum0095240.1,Cpum0095230.1,Cpum0002170.1,Cpum0142040.1,Cpum0232890.1,	1
Biological process	macromolecule biosynthetic process	GO:0009059	5	0.00339932	1.07117	819	2345	3252	9974	Cpum0061280.1,Cpum0229630.1,Cpum0226320.1,Cpum0097490.1,Cpum0109800.1,Cpum0236140.1,Cpum0060380.1,Cpum0228240.1,Cpum0193600.1,Cpum0138240.1,Cpum0106730.1,Cpum0172560.1,Cpum0173950.1,Cpum0205040.1,Cpum0076460.1,Cpum0116670.1,Cpum0139510.1,Cpum0250690.1,Cpum0078990.1,Cpum0247470.1,Cpum0085990.1,Cpum0234220.1,Cpum0102270.1,Cpum0194130.1,Cpum0142730.1,Cpum0103660.1,Cpum0234340.1,Cpum0195270.1,Cpum006…	1
Biological process	regulation of primary metabolic process	GO:0080090	5	0.00341267	1.07693	730	2079	3252	9974	Cpum0061280.1,Cpum0229630.1,Cpum0097490.1,Cpum0236140.1,Cpum0118600.1,Cpum0193600.1,Cpum0106610.1,Cpum0138240.1,Cpum0106730.1,Cpum0172560.1,Cpum0076460.1,Cpum0064350.1,Cpum0139510.1,Cpum0250690.1,Cpum0078990.1,Cpum0247470.1,Cpum0085990.1,Cpum0234220.1,Cpum0102270.1,Cpum0142730.1,Cpum0103660.1,Cpum0234340.1,Cpum0195270.1,Cpum0065980.1,Cpum0151890.1,Cpum0114260.1,Cpum0225170.1,Cpum0175510.1,Cpum012…	1
Biological process	positive regulation of metabolic process	GO:0009893	5	0.00346914	1.13682	288	777	3252	9974	Cpum0229630.1,Cpum0193600.1,Cpum0138240.1,Cpum0106730.1,Cpum0172560.1,Cpum0076460.1,Cpum0078990.1,Cpum0085990.1,Cpum0195270.1,Cpum0065980.1,Cpum0225170.1,Cpum0175510.1,Cpum0149940.1,Cpum0235970.1,Cpum0025960.1,Cpum0163400.1,Cpum0159390.1,Cpum0013730.1,Cpum0178140.1,Cpum0233810.1,Cpum0012400.1,Cpum0186650.1,Cpum0025650.1,Cpum0031020.1,Cpum0232290.1,Cpum0144100.1,Cpum0069460.1,Cpum0105520.1,Cpum020…	1
Biological process	regulation of catabolic process	GO:0009894	5	0.00356208	1.29759	77	182	3252	9974	Cpum0118600.1,Cpum0076460.1,Cpum0195270.1,Cpum0163400.1,Cpum0186650.1,Cpum0025650.1,Cpum0046140.1,Cpum0144100.1,Cpum0234760.1,Cpum0045670.1,Cpum0010040.1,Cpum0076960.1,Cpum0169830.1,Cpum0110860.1,Cpum0075020.1,Cpum0111520.1,Cpum0228410.1,Cpum0246810.1,Cpum0122000.1,Cpum0160680.1,Cpum0208180.1,Cpum0246560.1,Cpum0082850.1,Cpum0064830.1,Cpum0124340.1,Cpum0007800.1,Cpum0148600.1,Cpum0224130.1,Cpum002…	1
Biological process	regulation of RNA metabolic process	GO:0051252	7	0.00407687	1.08734	580	1636	3252	9974	Cpum0061280.1,Cpum0229630.1,Cpum0097490.1,Cpum0236140.1,Cpum0193600.1,Cpum0138240.1,Cpum0106730.1,Cpum0172560.1,Cpum0076460.1,Cpum0064350.1,Cpum0139510.1,Cpum0250690.1,Cpum0247470.1,Cpum0234220.1,Cpum0102270.1,Cpum0142730.1,Cpum0103660.1,Cpum0234340.1,Cpum0195270.1,Cpum0065980.1,Cpum0151890.1,Cpum0114260.1,Cpum0225170.1,Cpum0126860.1,Cpum0024020.1,Cpum0235970.1,Cpum0017750.1,Cpum0025960.1,Cpum011…	1
Biological process	organelle organization	GO:0006996	5	0.00413291	1.09681	491	1373	3252	9974	Cpum0184800.1,Cpum0161840.1,Cpum0061280.1,Cpum0118470.1,Cpum0236140.1,Cpum0161470.1,Cpum0138240.1,Cpum0172560.1,Cpum0097980.1,Cpum0205040.1,Cpum0091120.1,Cpum0006050.1,Cpum0248860.1,Cpum0118230.1,Cpum0225170.1,Cpum0147410.1,Cpum0149940.1,Cpum0067300.1,Cpum0235970.1,Cpum0242800.1,Cpum0124330.1,Cpum0186350.1,Cpum0245920.1,Cpum0023430.1,Cpum0135910.1,Cpum0208590.1,Cpum0133620.1,Cpum0020480.1,Cpum010…	1
Biological process	cellular biosynthetic process	GO:0044249	4	0.00466697	1.05453	1114	3240	3252	9974	Cpum0182380.1,Cpum0061280.1,Cpum0229630.1,Cpum0226320.1,Cpum0097490.1,Cpum0109800.1,Cpum0061530.1,Cpum0228610.1,Cpum0236140.1,Cpum0060380.1,Cpum0183280.1,Cpum0228240.1,Cpum0118600.1,Cpum0051220.1,Cpum0193600.1,Cpum0138240.1,Cpum0106730.1,Cpum0172560.1,Cpum0085380.1,Cpum0173950.1,Cpum0099910.1,Cpum0205040.1,Cpum0117210.1,Cpum0076460.1,Cpum0116670.1,Cpum0139510.1,Cpum0063080.1,Cpum0250690.1,Cpum007…	1
Biological process	positive regulation of nitrogen compound metabolic process	GO:0051173	6	0.00474935	1.14218	251	674	3252	9974	Cpum0229630.1,Cpum0193600.1,Cpum0138240.1,Cpum0106730.1,Cpum0172560.1,Cpum0076460.1,Cpum0078990.1,Cpum0085990.1,Cpum0195270.1,Cpum0065980.1,Cpum0225170.1,Cpum0149940.1,Cpum0235970.1,Cpum0025960.1,Cpum0159390.1,Cpum0013730.1,Cpum0178140.1,Cpum0233810.1,Cpum0012400.1,Cpum0186650.1,Cpum0031020.1,Cpum0232290.1,Cpum0144100.1,Cpum0069460.1,Cpum0105520.1,Cpum0201810.1,Cpum0026980.1,Cpum0142670.1,Cpum019…	1
Biological process	regulation of nucleobase-containing compound metabolic process	GO:0019219	6	0.0048032	1.08269	610	1728	3252	9974	Cpum0061280.1,Cpum0229630.1,Cpum0097490.1,Cpum0236140.1,Cpum0193600.1,Cpum0138240.1,Cpum0106730.1,Cpum0172560.1,Cpum0076460.1,Cpum0064350.1,Cpum0139510.1,Cpum0250690.1,Cpum0247470.1,Cpum0234220.1,Cpum0102270.1,Cpum0142730.1,Cpum0103660.1,Cpum0234340.1,Cpum0195270.1,Cpum0065980.1,Cpum0151890.1,Cpum0114260.1,Cpum0225170.1,Cpum0126860.1,Cpum0024020.1,Cpum0149940.1,Cpum0235970.1,Cpum0017750.1,Cpum002…	1
Biological process	positive regulation of cellular metabolic process	GO:0031325	6	0.0049007	1.1377	263	709	3252	9974	Cpum0229630.1,Cpum0193600.1,Cpum0138240.1,Cpum0106730.1,Cpum0172560.1,Cpum0076460.1,Cpum0078990.1,Cpum0085990.1,Cpum0195270.1,Cpum0065980.1,Cpum0225170.1,Cpum0175510.1,Cpum0149940.1,Cpum0235970.1,Cpum0025960.1,Cpum0159390.1,Cpum0013730.1,Cpum0178140.1,Cpum0233810.1,Cpum0012400.1,Cpum0186650.1,Cpum0031020.1,Cpum0232290.1,Cpum0144100.1,Cpum0069460.1,Cpum0105520.1,Cpum0201810.1,Cpum0140560.1,Cpum002…	1
Biological process	positive regulation of macromolecule biosynthetic process	GO:0010557	7	0.0051951	1.16839	184	483	3252	9974	Cpum0229630.1,Cpum0193600.1,Cpum0138240.1,Cpum0106730.1,Cpum0172560.1,Cpum0076460.1,Cpum0078990.1,Cpum0085990.1,Cpum0195270.1,Cpum0065980.1,Cpum0225170.1,Cpum0149940.1,Cpum0235970.1,Cpum0025960.1,Cpum0163400.1,Cpum0159390.1,Cpum0233810.1,Cpum0025650.1,Cpum0031020.1,Cpum0232290.1,Cpum0069460.1,Cpum0105520.1,Cpum0201810.1,Cpum0026980.1,Cpum0142670.1,Cpum0146320.1,Cpum0243760.1,Cpum0024320.1,Cpum015…	1
Biological process	ribophagy	GO:0034517	8	0.0060436	2.62889	6	7	3252	9974	Cpum0245310.1,Cpum0086580.1,Cpum0188000.1,Cpum0017780.1,Cpum0211230.1,Cpum0198070.1,	1
Biological process	receptor metabolic process	GO:0043112	5	0.0060436	2.62889	6	7	3252	9974	Cpum0019500.1,Cpum0008530.1,Cpum0129970.1,Cpum0024390.1,Cpum0217050.1,Cpum0241610.1,	1
Biological process	regulation of cellular catabolic process	GO:0031329	6	0.00619457	1.29539	68	161	3252	9974	Cpum0118600.1,Cpum0076460.1,Cpum0195270.1,Cpum0163400.1,Cpum0186650.1,Cpum0025650.1,Cpum0046140.1,Cpum0144100.1,Cpum0045670.1,Cpum0010040.1,Cpum0076960.1,Cpum0169830.1,Cpum0110860.1,Cpum0228410.1,Cpum0246810.1,Cpum0122000.1,Cpum0208180.1,Cpum0246560.1,Cpum0082850.1,Cpum0064830.1,Cpum0124340.1,Cpum0007800.1,Cpum0148600.1,Cpum0224130.1,Cpum0027950.1,Cpum0046770.1,Cpum0138130.1,Cpum0023120.1,Cpum022…	1
Biological process	heterocycle biosynthetic process	GO:0018130	5	0.00621546	1.07218	710	2031	3252	9974	Cpum0061280.1,Cpum0229630.1,Cpum0097490.1,Cpum0228610.1,Cpum0236140.1,Cpum0118600.1,Cpum0193600.1,Cpum0138240.1,Cpum0106730.1,Cpum0172560.1,Cpum0117210.1,Cpum0076460.1,Cpum0116670.1,Cpum0063080.1,Cpum0250690.1,Cpum0247470.1,Cpum0234220.1,Cpum0102270.1,Cpum0142730.1,Cpum0103660.1,Cpum0234340.1,Cpum0065980.1,Cpum0151890.1,Cpum0114260.1,Cpum0225170.1,Cpum0175510.1,Cpum0126860.1,Cpum0024020.1,Cpum014…	1
Biological process	obsolete regulation of cellular macromolecule biosynthetic process	GO:2000112	0	0.00639094	1.08161	584	1656	3252	9974	Cpum0061280.1,Cpum0229630.1,Cpum0097490.1,Cpum0236140.1,Cpum0193600.1,Cpum0138240.1,Cpum0106730.1,Cpum0172560.1,Cpum0076460.1,Cpum0139510.1,Cpum0250690.1,Cpum0078990.1,Cpum0247470.1,Cpum0085990.1,Cpum0234220.1,Cpum0102270.1,Cpum0142730.1,Cpum0103660.1,Cpum0234340.1,Cpum0195270.1,Cpum0065980.1,Cpum0151890.1,Cpum0114260.1,Cpum0225170.1,Cpum0126860.1,Cpum0024020.1,Cpum0149940.1,Cpum0235970.1,Cpum001…	1
Biological process	regulation of macromolecule biosynthetic process	GO:0010556	6	0.00658188	1.07944	605	1719	3252	9974	Cpum0061280.1,Cpum0229630.1,Cpum0097490.1,Cpum0236140.1,Cpum0193600.1,Cpum0138240.1,Cpum0106730.1,Cpum0172560.1,Cpum0076460.1,Cpum0139510.1,Cpum0250690.1,Cpum0078990.1,Cpum0247470.1,Cpum0085990.1,Cpum0234220.1,Cpum0102270.1,Cpum0142730.1,Cpum0103660.1,Cpum0234340.1,Cpum0195270.1,Cpum0065980.1,Cpum0151890.1,Cpum0114260.1,Cpum0225170.1,Cpum0126860.1,Cpum0024020.1,Cpum0149940.1,Cpum0235970.1,Cpum001…	1
Biological process	regulation of cellular biosynthetic process	GO:0031326	6	0.00676466	1.07724	628	1788	3252	9974	Cpum0061280.1,Cpum0229630.1,Cpum0097490.1,Cpum0236140.1,Cpum0118600.1,Cpum0193600.1,Cpum0138240.1,Cpum0106730.1,Cpum0172560.1,Cpum0076460.1,Cpum0139510.1,Cpum0250690.1,Cpum0078990.1,Cpum0247470.1,Cpum0085990.1,Cpum0234220.1,Cpum0102270.1,Cpum0142730.1,Cpum0103660.1,Cpum0234340.1,Cpum0195270.1,Cpum0065980.1,Cpum0151890.1,Cpum0114260.1,Cpum0225170.1,Cpum0126860.1,Cpum0024020.1,Cpum0149940.1,Cpum023…	1
Biological process	DNA-templated transcription	GO:0006351	9	0.00678455	1.08363	554	1568	3252	9974	Cpum0061280.1,Cpum0229630.1,Cpum0097490.1,Cpum0236140.1,Cpum0193600.1,Cpum0138240.1,Cpum0106730.1,Cpum0172560.1,Cpum0076460.1,Cpum0116670.1,Cpum0250690.1,Cpum0247470.1,Cpum0234220.1,Cpum0102270.1,Cpum0142730.1,Cpum0103660.1,Cpum0234340.1,Cpum0065980.1,Cpum0151890.1,Cpum0114260.1,Cpum0225170.1,Cpum0126860.1,Cpum0024020.1,Cpum0067300.1,Cpum0235970.1,Cpum0017750.1,Cpum0025960.1,Cpum0111870.1,Cpum016…	1
Biological process	regulation of biosynthetic process	GO:0009889	5	0.00682884	1.07642	637	1815	3252	9974	Cpum0061280.1,Cpum0229630.1,Cpum0097490.1,Cpum0236140.1,Cpum0118600.1,Cpum0193600.1,Cpum0106610.1,Cpum0138240.1,Cpum0106730.1,Cpum0172560.1,Cpum0076460.1,Cpum0139510.1,Cpum0250690.1,Cpum0078990.1,Cpum0247470.1,Cpum0085990.1,Cpum0234220.1,Cpum0102270.1,Cpum0142730.1,Cpum0103660.1,Cpum0234340.1,Cpum0195270.1,Cpum0065980.1,Cpum0151890.1,Cpum0114260.1,Cpum0225170.1,Cpum0126860.1,Cpum0024020.1,Cpum014…	1
Biological process	RNA biosynthetic process	GO:0032774	8	0.00693284	1.08215	567	1607	3252	9974	Cpum0061280.1,Cpum0229630.1,Cpum0097490.1,Cpum0236140.1,Cpum0193600.1,Cpum0138240.1,Cpum0106730.1,Cpum0172560.1,Cpum0076460.1,Cpum0116670.1,Cpum0250690.1,Cpum0247470.1,Cpum0234220.1,Cpum0102270.1,Cpum0142730.1,Cpum0103660.1,Cpum0234340.1,Cpum0065980.1,Cpum0151890.1,Cpum0114260.1,Cpum0225170.1,Cpum0126860.1,Cpum0024020.1,Cpum0067300.1,Cpum0235970.1,Cpum0017750.1,Cpum0025960.1,Cpum0111870.1,Cpum016…	1
Biological process	respiratory chain complex III assembly	GO:0017062	8	0.0071981	2.38547	7	9	3252	9974	Cpum0023430.1,Cpum0063510.1,Cpum0168030.1,Cpum0168700.1,Cpum0168690.1,Cpum0066480.1,Cpum0232680.1,	1
Biological process	mitochondrial respiratory chain complex III assembly	GO:0034551	9	0.0071981	2.38547	7	9	3252	9974	Cpum0023430.1,Cpum0063510.1,Cpum0168030.1,Cpum0168700.1,Cpum0168690.1,Cpum0066480.1,Cpum0232680.1,	1
Biological process	positive regulation of chromatin organization	GO:1905269	9	0.0072635	1.76944	15	26	3252	9974	Cpum0225170.1,Cpum0235970.1,Cpum0201810.1,Cpum0142670.1,Cpum0196610.1,Cpum0048600.1,Cpum0161570.1,Cpum0174830.1,Cpum0066050.1,Cpum0177210.1,Cpum0166290.1,Cpum0084280.1,Cpum0151210.1,Cpum0133820.1,Cpum0061460.1,	1
Biological process	acetyl-CoA metabolic process	GO:0006084	12	0.00746653	2.12333	9	13	3252	9974	Cpum0175510.1,Cpum0008280.1,Cpum0200360.1,Cpum0132450.1,Cpum0006490.1,Cpum0004150.1,Cpum0119450.1,Cpum0106280.1,Cpum0171230.1,	1
Biological process	regulation of miRNA-mediated gene silencing	GO:0060964	9	0.00756662	2.23057	8	11	3252	9974	Cpum0072800.1,Cpum0118890.1,Cpum0230010.1,Cpum0151250.1,Cpum0095240.1,Cpum0095230.1,Cpum0002170.1,Cpum0142040.1,	1
Biological process	regulation of regulatory ncRNA processing	GO:0070920	8	0.00756662	2.23057	8	11	3252	9974	Cpum0118890.1,Cpum0230010.1,Cpum0120400.1,Cpum0095240.1,Cpum0095230.1,Cpum0002170.1,Cpum0142040.1,Cpum0232890.1,	1
Biological process	cellular nitrogen compound biosynthetic process	GO:0044271	5	0.00805462	1.06348	810	2336	3252	9974	Cpum0061280.1,Cpum0229630.1,Cpum0097490.1,Cpum0228610.1,Cpum0236140.1,Cpum0118600.1,Cpum0193600.1,Cpum0138240.1,Cpum0106730.1,Cpum0172560.1,Cpum0205040.1,Cpum0076460.1,Cpum0116670.1,Cpum0139510.1,Cpum0063080.1,Cpum0250690.1,Cpum0078990.1,Cpum0247470.1,Cpum0085990.1,Cpum0234220.1,Cpum0102270.1,Cpum0142730.1,Cpum0103660.1,Cpum0234340.1,Cpum0195270.1,Cpum0065980.1,Cpum0151890.1,Cpum0114260.1,Cpum022…	1
Biological process	obsolete regulation of chromatin silencing	GO:0031935	0	0.00827798	1.7891	14	24	3252	9974	Cpum0076100.1,Cpum0147590.1,Cpum0111150.1,Cpum0158640.1,Cpum0236780.1,Cpum0249180.1,Cpum0106820.1,Cpum0194100.1,Cpum0177210.1,Cpum0084280.1,Cpum0215550.1,Cpum0232890.1,Cpum0245270.1,Cpum0215560.1,	1
Biological process	nucleobase-containing compound biosynthetic process	GO:0034654	6	0.00838617	1.0738	640	1828	3252	9974	Cpum0061280.1,Cpum0229630.1,Cpum0097490.1,Cpum0236140.1,Cpum0193600.1,Cpum0138240.1,Cpum0106730.1,Cpum0172560.1,Cpum0076460.1,Cpum0116670.1,Cpum0250690.1,Cpum0247470.1,Cpum0234220.1,Cpum0102270.1,Cpum0142730.1,Cpum0103660.1,Cpum0234340.1,Cpum0065980.1,Cpum0151890.1,Cpum0114260.1,Cpum0225170.1,Cpum0175510.1,Cpum0126860.1,Cpum0024020.1,Cpum0149940.1,Cpum0067300.1,Cpum0235970.1,Cpum0017750.1,Cpum002…	1
Biological process	positive regulation of transcription by RNA polymerase II	GO:0045944	11	0.00864561	1.31787	55	128	3252	9974	Cpum0076460.1,Cpum0065980.1,Cpum0225170.1,Cpum0031020.1,Cpum0069460.1,Cpum0201810.1,Cpum0142670.1,Cpum0024320.1,Cpum0154910.1,Cpum0000340.1,Cpum0243640.1,Cpum0034570.1,Cpum0252020.1,Cpum0057360.1,Cpum0064760.1,Cpum0245350.1,Cpum0034560.1,Cpum0206510.1,Cpum0063740.1,Cpum0223030.1,Cpum0135230.1,Cpum0118890.1,Cpum0174830.1,Cpum0180900.1,Cpum0157190.1,Cpum0102570.1,Cpum0166310.1,Cpum0076310.1,Cpum019…	1
Biological process	positive regulation of cellular biosynthetic process	GO:0031328	7	0.0090096	1.15165	190	506	3252	9974	Cpum0229630.1,Cpum0193600.1,Cpum0138240.1,Cpum0106730.1,Cpum0172560.1,Cpum0076460.1,Cpum0078990.1,Cpum0085990.1,Cpum0195270.1,Cpum0065980.1,Cpum0225170.1,Cpum0149940.1,Cpum0235970.1,Cpum0025960.1,Cpum0159390.1,Cpum0178140.1,Cpum0233810.1,Cpum0031020.1,Cpum0232290.1,Cpum0069460.1,Cpum0105520.1,Cpum0201810.1,Cpum0140560.1,Cpum0026980.1,Cpum0142670.1,Cpum0146320.1,Cpum0069770.1,Cpum0243760.1,Cpum002…	1
Biological process	obsolete regulation of gene silencing	GO:0060968	0	0.00922781	1.50458	26	53	3252	9974	Cpum0076100.1,Cpum0072800.1,Cpum0147590.1,Cpum0230450.1,Cpum0111150.1,Cpum0158640.1,Cpum0118890.1,Cpum0230010.1,Cpum0016520.1,Cpum0120400.1,Cpum0236780.1,Cpum0249180.1,Cpum0106820.1,Cpum0194100.1,Cpum0151250.1,Cpum0095240.1,Cpum0095230.1,Cpum0177210.1,Cpum0002170.1,Cpum0084280.1,Cpum0142040.1,Cpum0215550.1,Cpum0232890.1,Cpum0086630.1,Cpum0245270.1,Cpum0215560.1,	1
Biological process	regulation of cellular metabolic process	GO:0031323	5	0.00923623	1.06574	745	2144	3252	9974	Cpum0061280.1,Cpum0229630.1,Cpum0097490.1,Cpum0236140.1,Cpum0118600.1,Cpum0193600.1,Cpum0106610.1,Cpum0138240.1,Cpum0106730.1,Cpum0172560.1,Cpum0119860.1,Cpum0076460.1,Cpum0064350.1,Cpum0139510.1,Cpum0250690.1,Cpum0078990.1,Cpum0247470.1,Cpum0085990.1,Cpum0234220.1,Cpum0102270.1,Cpum0142730.1,Cpum0103660.1,Cpum0234340.1,Cpum0195270.1,Cpum0065980.1,Cpum0151890.1,Cpum0114260.1,Cpum0225170.1,Cpum017…	1
Biological process	glycerolipid metabolic process	GO:0046486	6	0.00978776	1.31444	54	126	3252	9974	Cpum0051220.1,Cpum0119860.1,Cpum0028350.1,Cpum0163400.1,Cpum0100590.1,Cpum0175320.1,Cpum0025650.1,Cpum0193160.1,Cpum0064230.1,Cpum0251050.1,Cpum0193170.1,Cpum0086950.1,Cpum0227520.1,Cpum0127040.1,Cpum0059270.1,Cpum0243690.1,Cpum0101610.1,Cpum0224200.1,Cpum0075330.1,Cpum0039060.1,Cpum0113220.1,Cpum0044360.1,Cpum0058070.1,Cpum0137280.1,Cpum0083520.1,Cpum0237310.1,Cpum0012310.1,Cpum0064560.1,Cpum018…	1
Biological process	regulation of chromosome organization	GO:0033044	7	0.0104165	1.32995	49	113	3252	9974	Cpum0225170.1,Cpum0149940.1,Cpum0235970.1,Cpum0208590.1,Cpum0068370.1,Cpum0201810.1,Cpum0076100.1,Cpum0031990.1,Cpum0142670.1,Cpum0196610.1,Cpum0147590.1,Cpum0084620.1,Cpum0111150.1,Cpum0048600.1,Cpum0064760.1,Cpum0158640.1,Cpum0118880.1,Cpum0161570.1,Cpum0174830.1,Cpum0146310.1,Cpum0203740.1,Cpum0104320.1,Cpum0075580.1,Cpum0056050.1,Cpum0046590.1,Cpum0236780.1,Cpum0057560.1,Cpum0249180.1,Cpum006…	1
Biological process	positive regulation of nucleobase-containing compound metabolic process	GO:0045935	7	0.0107529	1.14364	198	531	3252	9974	Cpum0229630.1,Cpum0193600.1,Cpum0138240.1,Cpum0106730.1,Cpum0172560.1,Cpum0076460.1,Cpum0195270.1,Cpum0065980.1,Cpum0225170.1,Cpum0149940.1,Cpum0235970.1,Cpum0025960.1,Cpum0159390.1,Cpum0233810.1,Cpum0186650.1,Cpum0031020.1,Cpum0232290.1,Cpum0069460.1,Cpum0105520.1,Cpum0201810.1,Cpum0142670.1,Cpum0146320.1,Cpum0243760.1,Cpum0024320.1,Cpum0154910.1,Cpum0000340.1,Cpum0169030.1,Cpum0243640.1,Cpum005…	1
Biological process	biosynthetic process	GO:0009058	3	0.0111434	1.04576	1176	3449	3252	9974	Cpum0182380.1,Cpum0087800.1,Cpum0061280.1,Cpum0229630.1,Cpum0226320.1,Cpum0097490.1,Cpum0109800.1,Cpum0061530.1,Cpum0228610.1,Cpum0236140.1,Cpum0060380.1,Cpum0183280.1,Cpum0228240.1,Cpum0118600.1,Cpum0051220.1,Cpum0193600.1,Cpum0106610.1,Cpum0138240.1,Cpum0106730.1,Cpum0172560.1,Cpum0085380.1,Cpum0173950.1,Cpum0099910.1,Cpum0205040.1,Cpum0117210.1,Cpum0076460.1,Cpum0116670.1,Cpum0139510.1,Cpum006…	1
Biological process	organic substance biosynthetic process	GO:1901576	4	0.0111958	1.04677	1143	3349	3252	9974	Cpum0182380.1,Cpum0087800.1,Cpum0061280.1,Cpum0229630.1,Cpum0226320.1,Cpum0097490.1,Cpum0109800.1,Cpum0061530.1,Cpum0228610.1,Cpum0236140.1,Cpum0060380.1,Cpum0183280.1,Cpum0228240.1,Cpum0118600.1,Cpum0193600.1,Cpum0106610.1,Cpum0138240.1,Cpum0106730.1,Cpum0172560.1,Cpum0085380.1,Cpum0173950.1,Cpum0099910.1,Cpum0205040.1,Cpum0117210.1,Cpum0076460.1,Cpum0116670.1,Cpum0139510.1,Cpum0063080.1,Cpum025…	1
Biological process	positive regulation of RNA metabolic process	GO:0051254	8	0.0117202	1.14856	182	486	3252	9974	Cpum0229630.1,Cpum0193600.1,Cpum0138240.1,Cpum0106730.1,Cpum0172560.1,Cpum0076460.1,Cpum0195270.1,Cpum0065980.1,Cpum0225170.1,Cpum0235970.1,Cpum0025960.1,Cpum0233810.1,Cpum0186650.1,Cpum0031020.1,Cpum0232290.1,Cpum0069460.1,Cpum0201810.1,Cpum0142670.1,Cpum0146320.1,Cpum0243760.1,Cpum0024320.1,Cpum0154910.1,Cpum0000340.1,Cpum0169030.1,Cpum0243640.1,Cpum0057710.1,Cpum0201130.1,Cpum0010040.1,Cpum003…	1
Biological process	oligosaccharide metabolic process	GO:0009311	5	0.0119203	1.43767	30	64	3252	9974	Cpum0085380.1,Cpum0192690.1,Cpum0228970.1,Cpum0178380.1,Cpum0173640.1,Cpum0036860.1,Cpum0234880.1,Cpum0134040.1,Cpum0161530.1,Cpum0176460.1,Cpum0080580.1,Cpum0145840.1,Cpum0095930.1,Cpum0193580.1,Cpum0181550.1,Cpum0112800.1,Cpum0227120.1,Cpum0183550.1,Cpum0179140.1,Cpum0077340.1,Cpum0193510.1,Cpum0145570.1,Cpum0035920.1,Cpum0251150.1,Cpum0015210.1,Cpum0236810.1,Cpum0062250.1,Cpum0132190.1,Cpum014…	1
Biological process	nucleoside bisphosphate biosynthetic process	GO:0033866	9	0.0120122	1.8743	11	18	3252	9974	Cpum0175510.1,Cpum0166390.1,Cpum0008280.1,Cpum0200360.1,Cpum0069070.1,Cpum0132450.1,Cpum0006490.1,Cpum0119450.1,Cpum0106280.1,Cpum0238910.1,Cpum0171230.1,	1
Biological process	ribonucleoside bisphosphate biosynthetic process	GO:0034030	10	0.0120122	1.8743	11	18	3252	9974	Cpum0175510.1,Cpum0166390.1,Cpum0008280.1,Cpum0200360.1,Cpum0069070.1,Cpum0132450.1,Cpum0006490.1,Cpum0119450.1,Cpum0106280.1,Cpum0238910.1,Cpum0171230.1,	1
Biological process	purine nucleoside bisphosphate biosynthetic process	GO:0034033	10	0.0120122	1.8743	11	18	3252	9974	Cpum0175510.1,Cpum0166390.1,Cpum0008280.1,Cpum0200360.1,Cpum0069070.1,Cpum0132450.1,Cpum0006490.1,Cpum0119450.1,Cpum0106280.1,Cpum0238910.1,Cpum0171230.1,	1
Biological process	chromatin organization	GO:0006325	7	0.0124958	1.17244	138	361	3252	9974	Cpum0061280.1,Cpum0236140.1,Cpum0138240.1,Cpum0225170.1,Cpum0235970.1,Cpum0103420.1,Cpum0208590.1,Cpum0111630.1,Cpum0038610.1,Cpum0120480.1,Cpum0068370.1,Cpum0185990.1,Cpum0010420.1,Cpum0201810.1,Cpum0076100.1,Cpum0142670.1,Cpum0196610.1,Cpum0210540.1,Cpum0083160.1,Cpum0201130.1,Cpum0147590.1,Cpum0052250.1,Cpum0132290.1,Cpum0201790.1,Cpum0142250.1,Cpum0206740.1,Cpum0230450.1,Cpum0136180.1,Cpum011…	1
Biological process	protein-DNA complex organization	GO:0071824	6	0.0125074	1.16362	151	398	3252	9974	Cpum0061280.1,Cpum0236140.1,Cpum0138240.1,Cpum0076460.1,Cpum0225170.1,Cpum0235970.1,Cpum0103420.1,Cpum0208590.1,Cpum0013730.1,Cpum0111630.1,Cpum0038610.1,Cpum0120480.1,Cpum0068370.1,Cpum0185990.1,Cpum0010420.1,Cpum0201810.1,Cpum0076100.1,Cpum0031990.1,Cpum0142670.1,Cpum0196610.1,Cpum0210540.1,Cpum0083160.1,Cpum0201130.1,Cpum0011500.1,Cpum0147590.1,Cpum0052250.1,Cpum0132290.1,Cpum0201790.1,Cpum014…	1
Biological process	amide biosynthetic process	GO:0043604	6	0.0130483	1.1605	154	407	3252	9974	Cpum0205040.1,Cpum0139510.1,Cpum0078990.1,Cpum0085990.1,Cpum0195270.1,Cpum0175510.1,Cpum0186350.1,Cpum0029130.1,Cpum0248130.1,Cpum0014680.1,Cpum0120610.1,Cpum0221520.1,Cpum0186650.1,Cpum0232170.1,Cpum0008280.1,Cpum0087430.1,Cpum0026980.1,Cpum0099540.1,Cpum0137880.1,Cpum0231080.1,Cpum0146440.1,Cpum0243760.1,Cpum0036140.1,Cpum0199230.1,Cpum0078740.1,Cpum0039690.1,Cpum0192520.1,Cpum0231690.1,Cpum010…	1
Biological process	positive regulation of gene expression	GO:0010628	7	0.0132106	1.14771	177	473	3252	9974	Cpum0229630.1,Cpum0193600.1,Cpum0138240.1,Cpum0106730.1,Cpum0172560.1,Cpum0076460.1,Cpum0078990.1,Cpum0085990.1,Cpum0195270.1,Cpum0065980.1,Cpum0225170.1,Cpum0025960.1,Cpum0233810.1,Cpum0031020.1,Cpum0232290.1,Cpum0069460.1,Cpum0201810.1,Cpum0026980.1,Cpum0142670.1,Cpum0146320.1,Cpum0234760.1,Cpum0243760.1,Cpum0024320.1,Cpum0154910.1,Cpum0000340.1,Cpum0169030.1,Cpum0243640.1,Cpum0057710.1,Cpum020…	1
Biological process	positive regulation of amide metabolic process	GO:0034250	7	0.0132379	1.71754	14	25	3252	9974	Cpum0078990.1,Cpum0085990.1,Cpum0195270.1,Cpum0026980.1,Cpum0123430.1,Cpum0110860.1,Cpum0246810.1,Cpum0129120.1,Cpum0064830.1,Cpum0247040.1,Cpum0133160.1,Cpum0021290.1,Cpum0028880.1,Cpum0175880.1,	1
Biological process	obsolete positive regulation of histone modification	GO:0031058	0	0.0132379	1.71754	14	25	3252	9974	Cpum0225170.1,Cpum0235970.1,Cpum0201810.1,Cpum0142670.1,Cpum0196610.1,Cpum0048600.1,Cpum0161570.1,Cpum0174830.1,Cpum0066050.1,Cpum0177210.1,Cpum0166290.1,Cpum0151210.1,Cpum0133820.1,Cpum0061460.1,	1
Biological process	positive regulation of biosynthetic process	GO:0009891	6	0.0134412	1.13918	195	525	3252	9974	Cpum0229630.1,Cpum0193600.1,Cpum0138240.1,Cpum0106730.1,Cpum0172560.1,Cpum0076460.1,Cpum0078990.1,Cpum0085990.1,Cpum0195270.1,Cpum0065980.1,Cpum0225170.1,Cpum0149940.1,Cpum0235970.1,Cpum0025960.1,Cpum0163400.1,Cpum0159390.1,Cpum0178140.1,Cpum0233810.1,Cpum0025650.1,Cpum0031020.1,Cpum0232290.1,Cpum0069460.1,Cpum0105520.1,Cpum0201810.1,Cpum0140560.1,Cpum0026980.1,Cpum0142670.1,Cpum0146320.1,Cpum006…	1
Biological process	regulation of DNA-templated transcription	GO:0006355	9	0.0136546	1.07673	528	1504	3252	9974	Cpum0061280.1,Cpum0229630.1,Cpum0097490.1,Cpum0236140.1,Cpum0193600.1,Cpum0138240.1,Cpum0106730.1,Cpum0172560.1,Cpum0076460.1,Cpum0250690.1,Cpum0247470.1,Cpum0234220.1,Cpum0102270.1,Cpum0142730.1,Cpum0103660.1,Cpum0234340.1,Cpum0065980.1,Cpum0151890.1,Cpum0114260.1,Cpum0225170.1,Cpum0126860.1,Cpum0024020.1,Cpum0235970.1,Cpum0017750.1,Cpum0025960.1,Cpum0111870.1,Cpum0163400.1,Cpum0159400.1,Cpum012…	1
Biological process	chromosome organization	GO:0051276	6	0.0139466	1.14766	174	465	3252	9974	Cpum0061280.1,Cpum0236140.1,Cpum0138240.1,Cpum0225170.1,Cpum0149940.1,Cpum0235970.1,Cpum0208590.1,Cpum0233810.1,Cpum0111630.1,Cpum0105710.1,Cpum0163210.1,Cpum0120480.1,Cpum0068370.1,Cpum0100840.1,Cpum0124940.1,Cpum0241650.1,Cpum0096290.1,Cpum0185990.1,Cpum0010420.1,Cpum0201810.1,Cpum0076100.1,Cpum0031990.1,Cpum0172870.1,Cpum0142670.1,Cpum0196610.1,Cpum0210540.1,Cpum0189480.1,Cpum0083160.1,Cpum020…	1
Biological process	microgametogenesis	GO:0055046	3	0.0142311	1.53352	21	42	3252	9974	Cpum0019180.1,Cpum0134100.1,Cpum0036370.1,Cpum0202220.1,Cpum0083160.1,Cpum0159140.1,Cpum0157180.1,Cpum0026870.1,Cpum0235500.1,Cpum0241020.1,Cpum0235390.1,Cpum0194530.1,Cpum0046910.1,Cpum0090130.1,Cpum0032490.1,Cpum0155410.1,Cpum0110580.1,Cpum0172360.1,Cpum0004270.1,Cpum0123730.1,Cpum0184170.1,	1
Biological process	photosystem II repair	GO:0010206	7	0.0148926	1.97167	9	14	3252	9974	Cpum0163270.1,Cpum0195340.1,Cpum0187560.1,Cpum0197870.1,Cpum0016390.1,Cpum0156500.1,Cpum0112290.1,Cpum0008730.1,Cpum0186340.1,	1
Biological process	postreplication repair	GO:0006301	9	0.0148926	1.97167	9	14	3252	9974	Cpum0158640.1,Cpum0134210.1,Cpum0145160.1,Cpum0163750.1,Cpum0016340.1,Cpum0055990.1,Cpum0132080.1,Cpum0078880.1,Cpum0146270.1,	1
Biological process	regulation of RNA biosynthetic process	GO:2001141	8	0.0152725	1.07426	538	1536	3252	9974	Cpum0061280.1,Cpum0229630.1,Cpum0097490.1,Cpum0236140.1,Cpum0193600.1,Cpum0138240.1,Cpum0106730.1,Cpum0172560.1,Cpum0076460.1,Cpum0250690.1,Cpum0247470.1,Cpum0234220.1,Cpum0102270.1,Cpum0142730.1,Cpum0103660.1,Cpum0234340.1,Cpum0065980.1,Cpum0151890.1,Cpum0114260.1,Cpum0225170.1,Cpum0126860.1,Cpum0024020.1,Cpum0235970.1,Cpum0017750.1,Cpum0025960.1,Cpum0111870.1,Cpum0163400.1,Cpum0159400.1,Cpum012…	1
Biological process	obsolete regulation of nucleic acid-templated transcription	GO:1903506	0	0.0152725	1.07426	538	1536	3252	9974	Cpum0061280.1,Cpum0229630.1,Cpum0097490.1,Cpum0236140.1,Cpum0193600.1,Cpum0138240.1,Cpum0106730.1,Cpum0172560.1,Cpum0076460.1,Cpum0250690.1,Cpum0247470.1,Cpum0234220.1,Cpum0102270.1,Cpum0142730.1,Cpum0103660.1,Cpum0234340.1,Cpum0065980.1,Cpum0151890.1,Cpum0114260.1,Cpum0225170.1,Cpum0126860.1,Cpum0024020.1,Cpum0235970.1,Cpum0017750.1,Cpum0025960.1,Cpum0111870.1,Cpum0163400.1,Cpum0159400.1,Cpum012…	1
Biological process	glucose transmembrane transport	GO:1904659	10	0.0160061	1.57733	18	35	3252	9974	Cpum0181420.1,Cpum0143860.1,Cpum0175810.1,Cpum0143670.1,Cpum0181680.1,Cpum0207340.1,Cpum0120980.1,Cpum0098820.1,Cpum0226040.1,Cpum0232080.1,Cpum0034540.1,Cpum0077090.1,Cpum0019570.1,Cpum0065570.1,Cpum0065330.1,Cpum0097510.1,Cpum0072600.1,Cpum0118500.1,	1
Biological process	glucose import	GO:0046323	11	0.0160061	1.57733	18	35	3252	9974	Cpum0181420.1,Cpum0143860.1,Cpum0175810.1,Cpum0143670.1,Cpum0181680.1,Cpum0207340.1,Cpum0120980.1,Cpum0098820.1,Cpum0226040.1,Cpum0232080.1,Cpum0034540.1,Cpum0077090.1,Cpum0019570.1,Cpum0065570.1,Cpum0065330.1,Cpum0097510.1,Cpum0072600.1,Cpum0118500.1,	1
Biological process	nucleoside triphosphate catabolic process	GO:0009143	9	0.0160743	2.55586	5	6	3252	9974	Cpum0252460.1,Cpum0087390.1,Cpum0104420.1,Cpum0115480.1,Cpum0225970.1,	1
Biological process	positive regulation of post-transcriptional gene silencing	GO:0060148	8	0.0160743	2.55586	5	6	3252	9974	Cpum0118890.1,Cpum0095240.1,Cpum0095230.1,Cpum0002170.1,Cpum0086630.1,	1
Biological process	regulation of nucleotide biosynthetic process	GO:0030808	9	0.0160743	2.55586	5	6	3252	9974	Cpum0163400.1,Cpum0166390.1,Cpum0025650.1,Cpum0230010.1,Cpum0142040.1,	1
Biological process	regulation of purine nucleotide biosynthetic process	GO:1900371	10	0.0160743	2.55586	5	6	3252	9974	Cpum0163400.1,Cpum0166390.1,Cpum0025650.1,Cpum0230010.1,Cpum0142040.1,	1
Biological process	photosystem I assembly	GO:0048564	7	0.0162367	2.04469	8	12	3252	9974	Cpum0112950.1,Cpum0187190.1,Cpum0145830.1,Cpum0072510.1,Cpum0086930.1,Cpum0133720.1,Cpum0169020.1,Cpum0186340.1,	1
Biological process	positive regulation of chromosome organization	GO:2001252	8	0.0167182	1.49944	22	45	3252	9974	Cpum0225170.1,Cpum0149940.1,Cpum0235970.1,Cpum0201810.1,Cpum0142670.1,Cpum0196610.1,Cpum0048600.1,Cpum0161570.1,Cpum0174830.1,Cpum0146310.1,Cpum0046590.1,Cpum0066050.1,Cpum0177210.1,Cpum0166290.1,Cpum0084280.1,Cpum0045710.1,Cpum0151210.1,Cpum0133820.1,Cpum0072360.1,Cpum0053220.1,Cpum0061460.1,Cpum0115660.1,	1
Biological process	regulation of protein metabolic process	GO:0051246	6	0.0169342	1.14924	160	427	3252	9974	Cpum0076460.1,Cpum0139510.1,Cpum0078990.1,Cpum0085990.1,Cpum0195270.1,Cpum0225170.1,Cpum0235970.1,Cpum0159390.1,Cpum0077480.1,Cpum0208590.1,Cpum0013730.1,Cpum0068370.1,Cpum0012400.1,Cpum0186650.1,Cpum0046140.1,Cpum0144100.1,Cpum0069460.1,Cpum0105520.1,Cpum0201810.1,Cpum0087430.1,Cpum0026980.1,Cpum0142670.1,Cpum0196610.1,Cpum0234760.1,Cpum0243760.1,Cpum0021820.1,Cpum0103800.1,Cpum0175930.1,Cpum008…	1
Biological process	quaternary ammonium group transport	GO:0015697	6	0.0172464	2.14692	7	10	3252	9974	Cpum0131390.1,Cpum0201270.1,Cpum0015050.1,Cpum0160930.1,Cpum0196040.1,Cpum0145930.1,Cpum0101270.1,	1
Biological process	regulation of histone H3-K9 methylation	GO:0051570	10	0.0174807	2.30028	6	8	3252	9974	Cpum0068370.1,Cpum0158640.1,Cpum0066050.1,Cpum0177210.1,Cpum0166290.1,Cpum0133820.1,	1
Biological process	regulation of miRNA processing	GO:1903798	9	0.0174807	2.30028	6	8	3252	9974	Cpum0118890.1,Cpum0230010.1,Cpum0095240.1,Cpum0095230.1,Cpum0002170.1,Cpum0142040.1,	1
Biological process	cell-cell signaling involved in cell fate commitment	GO:0045168	6	0.0174807	2.30028	6	8	3252	9974	Cpum0086410.1,Cpum0234760.1,Cpum0102770.1,Cpum0075020.1,Cpum0233600.1,Cpum0204280.1,	1
Biological process	negative regulation of Wnt signaling pathway	GO:0030178	8	0.0174807	2.30028	6	8	3252	9974	Cpum0147410.1,Cpum0019500.1,Cpum0008530.1,Cpum0129970.1,Cpum0024390.1,Cpum0033750.1,	1
Biological process	regulation of nucleotide metabolic process	GO:0006140	8	0.0174807	2.30028	6	8	3252	9974	Cpum0163400.1,Cpum0166390.1,Cpum0025650.1,Cpum0230010.1,Cpum0168580.1,Cpum0142040.1,	1
Biological process	regulation of purine nucleotide metabolic process	GO:1900542	9	0.0174807	2.30028	6	8	3252	9974	Cpum0163400.1,Cpum0166390.1,Cpum0025650.1,Cpum0230010.1,Cpum0168580.1,Cpum0142040.1,	1
Biological process	negative regulation of canonical Wnt signaling pathway	GO:0090090	9	0.0174807	2.30028	6	8	3252	9974	Cpum0147410.1,Cpum0019500.1,Cpum0008530.1,Cpum0129970.1,Cpum0024390.1,Cpum0033750.1,	1
Biological process	regulation of innate immune response	GO:0045088	7	0.0177727	1.28618	52	124	3252	9974	Cpum0229870.1,Cpum0228610.1,Cpum0222350.1,Cpum0135910.1,Cpum0233810.1,Cpum0173760.1,Cpum0069770.1,Cpum0165630.1,Cpum0029810.1,Cpum0236330.1,Cpum0059640.1,Cpum0066270.1,Cpum0073150.1,Cpum0083510.1,Cpum0034320.1,Cpum0147570.1,Cpum0228230.1,Cpum0062960.1,Cpum0145600.1,Cpum0236400.1,Cpum0056150.1,Cpum0097120.1,Cpum0228350.1,Cpum0066750.1,Cpum0177770.1,Cpum0214070.1,Cpum0038910.1,Cpum0014280.1,Cpum004…	1
Biological process	regulation of small molecule metabolic process	GO:0062012	5	0.0192561	1.35881	35	79	3252	9974	Cpum0118600.1,Cpum0106610.1,Cpum0234340.1,Cpum0175510.1,Cpum0163400.1,Cpum0166390.1,Cpum0025650.1,Cpum0050370.1,Cpum0142670.1,Cpum0069770.1,Cpum0013310.1,Cpum0134770.1,Cpum0169830.1,Cpum0059640.1,Cpum0159190.1,Cpum0181550.1,Cpum0230010.1,Cpum0003870.1,Cpum0101890.1,Cpum0243910.1,Cpum0161380.1,Cpum0247930.1,Cpum0236360.1,Cpum0084220.1,Cpum0159420.1,Cpum0168580.1,Cpum0098670.1,Cpum0196950.1,Cpum015…	1
Biological process	cellular detoxification	GO:1990748	3	0.0196658	1.32367	41	95	3252	9974	Cpum0160700.1,Cpum0126740.1,Cpum0025960.1,Cpum0045050.1,Cpum0227530.1,Cpum0179540.1,Cpum0201790.1,Cpum0193420.1,Cpum0238320.1,Cpum0112570.1,Cpum0163440.1,Cpum0020530.1,Cpum0024580.1,Cpum0211370.1,Cpum0132150.1,Cpum0237170.1,Cpum0006220.1,Cpum0022400.1,Cpum0058680.1,Cpum0072870.1,Cpum0006350.1,Cpum0175240.1,Cpum0208200.1,Cpum0208870.1,Cpum0249240.1,Cpum0151500.1,Cpum0054670.1,Cpum0163860.1,Cpum007…	1
Biological process	photosynthesis, light harvesting in photosystem I	GO:0009768	6	0.0202081	1.65148	14	26	3252	9974	Cpum0208910.1,Cpum0118960.1,Cpum0142890.1,Cpum0142900.1,Cpum0007120.1,Cpum0142950.1,Cpum0142940.1,Cpum0142870.1,Cpum0142990.1,Cpum0142930.1,Cpum0142860.1,Cpum0142980.1,Cpum0142970.1,Cpum0173460.1,	1
Biological process	obsolete cellular polysaccharide catabolic process	GO:0044247	0	0.0202081	1.65148	14	26	3252	9974	Cpum0192690.1,Cpum0229560.1,Cpum0063930.1,Cpum0141720.1,Cpum0115270.1,Cpum0194180.1,Cpum0075280.1,Cpum0206760.1,Cpum0227120.1,Cpum0179140.1,Cpum0131550.1,Cpum0078710.1,Cpum0085050.1,Cpum0228680.1,	1
Biological process	regulation of biological process	GO:0050789	3	0.0204118	1.03595	1371	4059	3252	9974	Cpum0019180.1,Cpum0214080.1,Cpum0182380.1,Cpum0061280.1,Cpum0229870.1,Cpum0118470.1,Cpum0229630.1,Cpum0172810.1,Cpum0097490.1,Cpum0008460.1,Cpum0228610.1,Cpum0191180.1,Cpum0236140.1,Cpum0228240.1,Cpum0053750.1,Cpum0118600.1,Cpum0193600.1,Cpum0106610.1,Cpum0197680.1,Cpum0138240.1,Cpum0106730.1,Cpum0172560.1,Cpum0119860.1,Cpum0097980.1,Cpum0198950.1,Cpum0227950.1,Cpum0076460.1,Cpum0064350.1,Cpum016…	1
Biological process	chloroplast organization	GO:0009658	7	0.0214777	1.24234	64	158	3252	9974	Cpum0161840.1,Cpum0118470.1,Cpum0205040.1,Cpum0091120.1,Cpum0006050.1,Cpum0248860.1,Cpum0067300.1,Cpum0242800.1,Cpum0000160.1,Cpum0090280.1,Cpum0038480.1,Cpum0123250.1,Cpum0074590.1,Cpum0187190.1,Cpum0146440.1,Cpum0129500.1,Cpum0057710.1,Cpum0117150.1,Cpum0225350.1,Cpum0179230.1,Cpum0023070.1,Cpum0153140.1,Cpum0200370.1,Cpum0247790.1,Cpum0252020.1,Cpum0030630.1,Cpum0184630.1,Cpum0169420.1,Cpum010…	1
Biological process	organic cyclic compound biosynthetic process	GO:1901362	5	0.0220205	1.05552	753	2188	3252	9974	Cpum0061280.1,Cpum0229630.1,Cpum0097490.1,Cpum0061530.1,Cpum0228610.1,Cpum0236140.1,Cpum0118600.1,Cpum0193600.1,Cpum0138240.1,Cpum0106730.1,Cpum0172560.1,Cpum0117210.1,Cpum0076460.1,Cpum0116670.1,Cpum0063080.1,Cpum0250690.1,Cpum0247470.1,Cpum0234220.1,Cpum0102270.1,Cpum0142730.1,Cpum0103660.1,Cpum0234340.1,Cpum0065980.1,Cpum0151890.1,Cpum0114260.1,Cpum0225170.1,Cpum0175510.1,Cpum0126860.1,Cpum002…	1
Biological process	hexose transmembrane transport	GO:0008645	9	0.0224375	1.53352	18	36	3252	9974	Cpum0181420.1,Cpum0143860.1,Cpum0175810.1,Cpum0143670.1,Cpum0181680.1,Cpum0207340.1,Cpum0120980.1,Cpum0098820.1,Cpum0226040.1,Cpum0232080.1,Cpum0034540.1,Cpum0077090.1,Cpum0019570.1,Cpum0065570.1,Cpum0065330.1,Cpum0097510.1,Cpum0072600.1,Cpum0118500.1,	1
Biological process	regulation of protein acetylation	GO:1901983	8	0.023221	1.80414	10	17	3252	9974	Cpum0235970.1,Cpum0201810.1,Cpum0142670.1,Cpum0048600.1,Cpum0064760.1,Cpum0057560.1,Cpum0066050.1,Cpum0166290.1,Cpum0151210.1,Cpum0168430.1,	1
Biological process	regulation of peptidyl-lysine acetylation	GO:2000756	9	0.023221	1.80414	10	17	3252	9974	Cpum0235970.1,Cpum0201810.1,Cpum0142670.1,Cpum0048600.1,Cpum0064760.1,Cpum0057560.1,Cpum0066050.1,Cpum0166290.1,Cpum0151210.1,Cpum0168430.1,	1
Biological process	regulation of histone acetylation	GO:0035065	10	0.023221	1.80414	10	17	3252	9974	Cpum0235970.1,Cpum0201810.1,Cpum0142670.1,Cpum0048600.1,Cpum0064760.1,Cpum0057560.1,Cpum0066050.1,Cpum0166290.1,Cpum0151210.1,Cpum0168430.1,	1
Biological process	macromolecule methylation	GO:0043414	6	0.0237424	1.23049	67	167	3252	9974	Cpum0225170.1,Cpum0103420.1,Cpum0208590.1,Cpum0068370.1,Cpum0201810.1,Cpum0057720.1,Cpum0076100.1,Cpum0196610.1,Cpum0201130.1,Cpum0125610.1,Cpum0010040.1,Cpum0147590.1,Cpum0142250.1,Cpum0206740.1,Cpum0231380.1,Cpum0136180.1,Cpum0032400.1,Cpum0111150.1,Cpum0221960.1,Cpum0073890.1,Cpum0158640.1,Cpum0226670.1,Cpum0031180.1,Cpum0161570.1,Cpum0118890.1,Cpum0027460.1,Cpum0174830.1,Cpum0141480.1,Cpum022…	1
Biological process	DNA modification	GO:0006304	8	0.0246127	1.3733	30	67	3252	9974	Cpum0103420.1,Cpum0076100.1,Cpum0196610.1,Cpum0147590.1,Cpum0206740.1,Cpum0111150.1,Cpum0156840.1,Cpum0221960.1,Cpum0073890.1,Cpum0118890.1,Cpum0027950.1,Cpum0223340.1,Cpum0014160.1,Cpum0120400.1,Cpum0053540.1,Cpum0160850.1,Cpum0066050.1,Cpum0095240.1,Cpum0095230.1,Cpum0177210.1,Cpum0166290.1,Cpum0002170.1,Cpum0222030.1,Cpum0084280.1,Cpum0010830.1,Cpum0215550.1,Cpum0016230.1,Cpum0232890.1,Cpum011…	1
Biological process	RNA metabolic process	GO:0016070	7	0.0255546	1.04768	896	2623	3252	9974	Cpum0161840.1,Cpum0205650.1,Cpum0051580.1,Cpum0061280.1,Cpum0229630.1,Cpum0097490.1,Cpum0183650.1,Cpum0236140.1,Cpum0060380.1,Cpum0216130.1,Cpum0105460.1,Cpum0193600.1,Cpum0104070.1,Cpum0138240.1,Cpum0106730.1,Cpum0172560.1,Cpum0052480.1,Cpum0152800.1,Cpum0076460.1,Cpum0064350.1,Cpum0218300.1,Cpum0116670.1,Cpum0139510.1,Cpum0063080.1,Cpum0250690.1,Cpum0091120.1,Cpum0247470.1,Cpum0234220.1,Cpum016…	1
Biological process	regulation of histone modification	GO:0031056	8	0.0259861	1.46381	21	44	3252	9974	Cpum0225170.1,Cpum0235970.1,Cpum0208590.1,Cpum0068370.1,Cpum0201810.1,Cpum0142670.1,Cpum0196610.1,Cpum0048600.1,Cpum0064760.1,Cpum0158640.1,Cpum0161570.1,Cpum0174830.1,Cpum0104320.1,Cpum0057560.1,Cpum0066050.1,Cpum0177210.1,Cpum0166290.1,Cpum0151210.1,Cpum0168430.1,Cpum0133820.1,Cpum0061460.1,	1
Biological process	DNA methylation-dependent heterochromatin formation	GO:0006346	13	0.0261681	1.53352	17	34	3252	9974	Cpum0196610.1,Cpum0132290.1,Cpum0221960.1,Cpum0118890.1,Cpum0104130.1,Cpum0223340.1,Cpum0194100.1,Cpum0066050.1,Cpum0095240.1,Cpum0095230.1,Cpum0166290.1,Cpum0002170.1,Cpum0222030.1,Cpum0084280.1,Cpum0215550.1,Cpum0232890.1,Cpum0215560.1,	1
Biological process	obsolete cellular carbohydrate catabolic process	GO:0044275	0	0.0263086	1.4942	19	39	3252	9974	Cpum0192690.1,Cpum0228970.1,Cpum0229560.1,Cpum0063930.1,Cpum0141720.1,Cpum0115270.1,Cpum0095930.1,Cpum0194180.1,Cpum0058070.1,Cpum0075280.1,Cpum0112800.1,Cpum0206760.1,Cpum0227120.1,Cpum0179140.1,Cpum0131550.1,Cpum0078710.1,Cpum0132190.1,Cpum0085050.1,Cpum0228680.1,	1
Biological process	neutral lipid metabolic process	GO:0006638	6	0.0263086	1.4942	19	39	3252	9974	Cpum0051220.1,Cpum0163400.1,Cpum0025650.1,Cpum0193160.1,Cpum0064230.1,Cpum0227520.1,Cpum0059270.1,Cpum0058070.1,Cpum0237310.1,Cpum0153850.1,Cpum0077340.1,Cpum0078710.1,Cpum0024490.1,Cpum0173350.1,Cpum0033690.1,Cpum0144590.1,Cpum0237390.1,Cpum0237520.1,Cpum0118620.1,	1
Biological process	acylglycerol metabolic process	GO:0006639	7	0.0263086	1.4942	19	39	3252	9974	Cpum0051220.1,Cpum0163400.1,Cpum0025650.1,Cpum0193160.1,Cpum0064230.1,Cpum0227520.1,Cpum0059270.1,Cpum0058070.1,Cpum0237310.1,Cpum0153850.1,Cpum0077340.1,Cpum0078710.1,Cpum0024490.1,Cpum0173350.1,Cpum0033690.1,Cpum0144590.1,Cpum0237390.1,Cpum0237520.1,Cpum0118620.1,	1
Biological process	sesquiterpenoid biosynthetic process	GO:0016106	9	0.0263086	1.4942	19	39	3252	9974	Cpum0118600.1,Cpum0117210.1,Cpum0055420.1,Cpum0055170.1,Cpum0176450.1,Cpum0102690.1,Cpum0148420.1,Cpum0122850.1,Cpum0161810.1,Cpum0243910.1,Cpum0161380.1,Cpum0034060.1,Cpum0236360.1,Cpum0102740.1,Cpum0084220.1,Cpum0053000.1,Cpum0249290.1,Cpum0030590.1,Cpum0047470.1,	1
Biological process	selective autophagy	GO:0061912	7	0.0265783	1.84022	9	15	3252	9974	Cpum0245310.1,Cpum0086580.1,Cpum0148600.1,Cpum0194180.1,Cpum0188000.1,Cpum0017780.1,Cpum0211230.1,Cpum0198070.1,Cpum0055090.1,	1
Biological process	regulation of post-transcriptional gene silencing by RNA	GO:1900368	8	0.0265783	1.84022	9	15	3252	9974	Cpum0072800.1,Cpum0118890.1,Cpum0230010.1,Cpum0120400.1,Cpum0151250.1,Cpum0095240.1,Cpum0095230.1,Cpum0002170.1,Cpum0142040.1,	1
Biological process	plant epidermal cell differentiation	GO:0090627	5	0.0268053	1.24397	58	143	3252	9974	Cpum0115530.1,Cpum0020480.1,Cpum0144340.1,Cpum0241040.1,Cpum0176160.1,Cpum0024320.1,Cpum0031200.1,Cpum0083160.1,Cpum0241270.1,Cpum0077980.1,Cpum0244110.1,Cpum0103060.1,Cpum0194070.1,Cpum0126210.1,Cpum0031010.1,Cpum0155260.1,Cpum0050480.1,Cpum0119780.1,Cpum0121410.1,Cpum0067030.1,Cpum0252690.1,Cpum0244100.1,Cpum0008390.1,Cpum0180900.1,Cpum0104320.1,Cpum0233720.1,Cpum0067750.1,Cpum0169370.1,Cpum019…	1
Biological process	glycerolipid biosynthetic process	GO:0045017	7	0.027141	1.31954	37	86	3252	9974	Cpum0028350.1,Cpum0163400.1,Cpum0100590.1,Cpum0175320.1,Cpum0025650.1,Cpum0064230.1,Cpum0251050.1,Cpum0193170.1,Cpum0086950.1,Cpum0127040.1,Cpum0059270.1,Cpum0243690.1,Cpum0101610.1,Cpum0224200.1,Cpum0039060.1,Cpum0113220.1,Cpum0044360.1,Cpum0083520.1,Cpum0237310.1,Cpum0012310.1,Cpum0182540.1,Cpum0153850.1,Cpum0106020.1,Cpum0211960.1,Cpum0077340.1,Cpum0020640.1,Cpum0245140.1,Cpum0024490.1,Cpum010…	1
Biological process	amide metabolic process	GO:0043603	4	0.0275805	1.12297	186	508	3252	9974	Cpum0106610.1,Cpum0205040.1,Cpum0087310.1,Cpum0139510.1,Cpum0078990.1,Cpum0085990.1,Cpum0195270.1,Cpum0175510.1,Cpum0186350.1,Cpum0190410.1,Cpum0029130.1,Cpum0248130.1,Cpum0014680.1,Cpum0120610.1,Cpum0221520.1,Cpum0186650.1,Cpum0232170.1,Cpum0008280.1,Cpum0087430.1,Cpum0026980.1,Cpum0084550.1,Cpum0099540.1,Cpum0137880.1,Cpum0231080.1,Cpum0146440.1,Cpum0243760.1,Cpum0036140.1,Cpum0199230.1,Cpum007…	1
Biological process	biological regulation	GO:0065007	2	0.0286226	1.0302	1530	4555	3252	9974	Cpum0019180.1,Cpum0214080.1,Cpum0182380.1,Cpum0061280.1,Cpum0229870.1,Cpum0118470.1,Cpum0229630.1,Cpum0172810.1,Cpum0097490.1,Cpum0008460.1,Cpum0228610.1,Cpum0191180.1,Cpum0236140.1,Cpum0228240.1,Cpum0053750.1,Cpum0118600.1,Cpum0051220.1,Cpum0193600.1,Cpum0106610.1,Cpum0197680.1,Cpum0138240.1,Cpum0106730.1,Cpum0172560.1,Cpum0119860.1,Cpum0097980.1,Cpum0099910.1,Cpum0117210.1,Cpum0198950.1,Cpum022…	1
Biological process	nucleic acid metabolic process	GO:0090304	6	0.029038	1.04302	992	2917	3252	9974	Cpum0161840.1,Cpum0205650.1,Cpum0051580.1,Cpum0061280.1,Cpum0229630.1,Cpum0097490.1,Cpum0183650.1,Cpum0236140.1,Cpum0060380.1,Cpum0216130.1,Cpum0105460.1,Cpum0193600.1,Cpum0104070.1,Cpum0138240.1,Cpum0106730.1,Cpum0172560.1,Cpum0052480.1,Cpum0152800.1,Cpum0076460.1,Cpum0064350.1,Cpum0218300.1,Cpum0116670.1,Cpum0139510.1,Cpum0063080.1,Cpum0250690.1,Cpum0091120.1,Cpum0247470.1,Cpum0234220.1,Cpum016…	1
Biological process	regulation of macromolecule metabolic process	GO:0060255	5	0.0302132	1.05163	754	2199	3252	9974	Cpum0061280.1,Cpum0229630.1,Cpum0097490.1,Cpum0228610.1,Cpum0236140.1,Cpum0193600.1,Cpum0138240.1,Cpum0106730.1,Cpum0172560.1,Cpum0076460.1,Cpum0064350.1,Cpum0139510.1,Cpum0250690.1,Cpum0078990.1,Cpum0247470.1,Cpum0085990.1,Cpum0234220.1,Cpum0102270.1,Cpum0142730.1,Cpum0103660.1,Cpum0234340.1,Cpum0195270.1,Cpum0065980.1,Cpum0151890.1,Cpum0114260.1,Cpum0225170.1,Cpum0126860.1,Cpum0024020.1,Cpum014…	1
Biological process	pyrimidine-containing compound catabolic process	GO:0072529	6	0.0302691	1.88741	8	13	3252	9974	Cpum0101230.1,Cpum0220650.1,Cpum0010830.1,Cpum0063410.1,Cpum0115480.1,Cpum0024180.1,Cpum0225970.1,Cpum0251950.1,	1
Biological process	regulation of mRNA catabolic process	GO:0061013	9	0.0306226	1.3531	30	68	3252	9974	Cpum0195270.1,Cpum0186650.1,Cpum0010040.1,Cpum0110860.1,Cpum0228410.1,Cpum0246810.1,Cpum0122000.1,Cpum0208180.1,Cpum0082850.1,Cpum0064830.1,Cpum0124340.1,Cpum0007800.1,Cpum0224130.1,Cpum0027950.1,Cpum0023120.1,Cpum0221910.1,Cpum0016520.1,Cpum0176140.1,Cpum0032140.1,Cpum0172960.1,Cpum0193210.1,Cpum0190790.1,Cpum0249420.1,Cpum0244510.1,Cpum0021390.1,Cpum0235770.1,Cpum0072480.1,Cpum0009460.1,Cpum001…	1
Biological process	monosaccharide transmembrane transport	GO:0015749	8	0.0306579	1.49207	18	37	3252	9974	Cpum0181420.1,Cpum0143860.1,Cpum0175810.1,Cpum0143670.1,Cpum0181680.1,Cpum0207340.1,Cpum0120980.1,Cpum0098820.1,Cpum0226040.1,Cpum0232080.1,Cpum0034540.1,Cpum0077090.1,Cpum0019570.1,Cpum0065570.1,Cpum0065330.1,Cpum0097510.1,Cpum0072600.1,Cpum0118500.1,	1
Biological process	hydrocarbon metabolic process	GO:0120252	4	0.0313455	1.39411	25	55	3252	9974	Cpum0061530.1,Cpum0251350.1,Cpum0134100.1,Cpum0055420.1,Cpum0055170.1,Cpum0013310.1,Cpum0122410.1,Cpum0014080.1,Cpum0159190.1,Cpum0113530.1,Cpum0102690.1,Cpum0184010.1,Cpum0181550.1,Cpum0148420.1,Cpum0122850.1,Cpum0161810.1,Cpum0102740.1,Cpum0098670.1,Cpum0053000.1,Cpum0047470.1,Cpum0156020.1,Cpum0049030.1,Cpum0178040.1,Cpum0222840.1,Cpum0175570.1,	1
Biological process	positive regulation of RNA biosynthetic process	GO:1902680	9	0.0318117	1.13188	155	420	3252	9974	Cpum0229630.1,Cpum0193600.1,Cpum0138240.1,Cpum0106730.1,Cpum0172560.1,Cpum0076460.1,Cpum0065980.1,Cpum0225170.1,Cpum0235970.1,Cpum0025960.1,Cpum0233810.1,Cpum0031020.1,Cpum0232290.1,Cpum0069460.1,Cpum0201810.1,Cpum0142670.1,Cpum0146320.1,Cpum0243760.1,Cpum0024320.1,Cpum0154910.1,Cpum0000340.1,Cpum0169030.1,Cpum0243640.1,Cpum0057710.1,Cpum0201130.1,Cpum0034570.1,Cpum0147590.1,Cpum0164790.1,Cpum017…	1
Biological process	obsolete positive regulation of nucleic acid-templated transcription	GO:1903508	0	0.0318117	1.13188	155	420	3252	9974	Cpum0229630.1,Cpum0193600.1,Cpum0138240.1,Cpum0106730.1,Cpum0172560.1,Cpum0076460.1,Cpum0065980.1,Cpum0225170.1,Cpum0235970.1,Cpum0025960.1,Cpum0233810.1,Cpum0031020.1,Cpum0232290.1,Cpum0069460.1,Cpum0201810.1,Cpum0142670.1,Cpum0146320.1,Cpum0243760.1,Cpum0024320.1,Cpum0154910.1,Cpum0000340.1,Cpum0169030.1,Cpum0243640.1,Cpum0057710.1,Cpum0201130.1,Cpum0034570.1,Cpum0147590.1,Cpum0164790.1,Cpum017…	1
Biological process	regulation of post-transcriptional gene silencing	GO:0060147	7	0.0319175	1.68687	11	20	3252	9974	Cpum0072800.1,Cpum0118890.1,Cpum0230010.1,Cpum0016520.1,Cpum0120400.1,Cpum0151250.1,Cpum0095240.1,Cpum0095230.1,Cpum0002170.1,Cpum0142040.1,Cpum0086630.1,	1
Biological process	peptide metabolic process	GO:0006518	5	0.0333015	1.13233	151	409	3252	9974	Cpum0106610.1,Cpum0205040.1,Cpum0087310.1,Cpum0139510.1,Cpum0078990.1,Cpum0085990.1,Cpum0195270.1,Cpum0186350.1,Cpum0190410.1,Cpum0029130.1,Cpum0248130.1,Cpum0014680.1,Cpum0120610.1,Cpum0221520.1,Cpum0186650.1,Cpum0232170.1,Cpum0087430.1,Cpum0026980.1,Cpum0084550.1,Cpum0099540.1,Cpum0137880.1,Cpum0231080.1,Cpum0146440.1,Cpum0243760.1,Cpum0036140.1,Cpum0199230.1,Cpum0078740.1,Cpum0082570.1,Cpum019…	1
Biological process	regulation of protein modification process	GO:0031399	7	0.0335136	1.19806	75	192	3252	9974	Cpum0225170.1,Cpum0235970.1,Cpum0159390.1,Cpum0077480.1,Cpum0208590.1,Cpum0013730.1,Cpum0068370.1,Cpum0012400.1,Cpum0069460.1,Cpum0201810.1,Cpum0142670.1,Cpum0196610.1,Cpum0021820.1,Cpum0084980.1,Cpum0018150.1,Cpum0139630.1,Cpum0065300.1,Cpum0164950.1,Cpum0095500.1,Cpum0048600.1,Cpum0064760.1,Cpum0245350.1,Cpum0075330.1,Cpum0158640.1,Cpum0043330.1,Cpum0130970.1,Cpum0105960.1,Cpum0000940.1,Cpum016…	1
Biological process	disaccharide metabolic process	GO:0005984	6	0.0340955	1.43128	21	45	3252	9974	Cpum0085380.1,Cpum0192690.1,Cpum0228970.1,Cpum0178380.1,Cpum0173640.1,Cpum0234880.1,Cpum0134040.1,Cpum0176460.1,Cpum0080580.1,Cpum0145840.1,Cpum0095930.1,Cpum0181550.1,Cpum0112800.1,Cpum0227120.1,Cpum0183550.1,Cpum0179140.1,Cpum0077340.1,Cpum0145570.1,Cpum0236810.1,Cpum0132190.1,Cpum0235720.1,	1
Biological process	mitochondrial mRNA processing	GO:0090615	10	0.0341861	1.95175	7	11	3252	9974	Cpum0216130.1,Cpum0045610.1,Cpum0010290.1,Cpum0033850.1,Cpum0193140.1,Cpum0173350.1,Cpum0030360.1,	1
Biological process	plant-type cell wall modification involved in multidimensional cell growth	GO:0009831	9	0.0341861	1.95175	7	11	3252	9974	Cpum0233070.1,Cpum0028660.1,Cpum0106230.1,Cpum0119170.1,Cpum0231910.1,Cpum0233240.1,Cpum0028650.1,	1
Biological process	peptidyl-arginine modification	GO:0018195	8	0.0341861	1.95175	7	11	3252	9974	Cpum0201130.1,Cpum0136180.1,Cpum0120640.1,Cpum0088600.1,Cpum0128240.1,Cpum0108940.1,Cpum0025630.1,	1
Biological process	peptidyl-arginine methylation	GO:0018216	9	0.0341861	1.95175	7	11	3252	9974	Cpum0201130.1,Cpum0136180.1,Cpum0120640.1,Cpum0088600.1,Cpum0128240.1,Cpum0108940.1,Cpum0025630.1,	1
Biological process	galactolipid metabolic process	GO:0019374	8	0.0341861	1.95175	7	11	3252	9974	Cpum0127040.1,Cpum0229940.1,Cpum0130110.1,Cpum0116100.1,Cpum0116090.1,Cpum0027560.1,Cpum0061590.1,	1
Biological process	aromatic compound biosynthetic process	GO:0019438	5	0.0344596	1.05164	718	2094	3252	9974	Cpum0061280.1,Cpum0229630.1,Cpum0097490.1,Cpum0228610.1,Cpum0236140.1,Cpum0118600.1,Cpum0193600.1,Cpum0138240.1,Cpum0106730.1,Cpum0172560.1,Cpum0076460.1,Cpum0116670.1,Cpum0250690.1,Cpum0247470.1,Cpum0234220.1,Cpum0102270.1,Cpum0142730.1,Cpum0103660.1,Cpum0234340.1,Cpum0065980.1,Cpum0151890.1,Cpum0114260.1,Cpum0225170.1,Cpum0175510.1,Cpum0126860.1,Cpum0024020.1,Cpum0149940.1,Cpum0067300.1,Cpum023…	1
Biological process	chromatin remodeling	GO:0006338	8	0.0354635	1.17658	89	232	3252	9974	Cpum0061280.1,Cpum0235970.1,Cpum0103420.1,Cpum0111630.1,Cpum0038610.1,Cpum0120480.1,Cpum0068370.1,Cpum0185990.1,Cpum0076100.1,Cpum0196610.1,Cpum0210540.1,Cpum0083160.1,Cpum0147590.1,Cpum0052250.1,Cpum0132290.1,Cpum0201790.1,Cpum0206740.1,Cpum0230450.1,Cpum0111520.1,Cpum0111150.1,Cpum0048600.1,Cpum0019600.1,Cpum0018760.1,Cpum0221960.1,Cpum0073890.1,Cpum0043330.1,Cpum0139900.1,Cpum0118760.1,Cpum010…	1
Biological process	facultative heterochromatin formation	GO:0140718	12	0.0357657	1.4897	17	35	3252	9974	Cpum0196610.1,Cpum0132290.1,Cpum0221960.1,Cpum0118890.1,Cpum0104130.1,Cpum0223340.1,Cpum0194100.1,Cpum0066050.1,Cpum0095240.1,Cpum0095230.1,Cpum0166290.1,Cpum0002170.1,Cpum0222030.1,Cpum0084280.1,Cpum0215550.1,Cpum0232890.1,Cpum0215560.1,	1
Biological process	adaxial/abaxial pattern specification	GO:0009955	5	0.0357657	1.4897	17	35	3252	9974	Cpum0159400.1,Cpum0038050.1,Cpum0031380.1,Cpum0042600.1,Cpum0066270.1,Cpum0019600.1,Cpum0105470.1,Cpum0231280.1,Cpum0136570.1,Cpum0232260.1,Cpum0189690.1,Cpum0142340.1,Cpum0205190.1,Cpum0233890.1,Cpum0229710.1,Cpum0012450.1,Cpum0156630.1,	1
Biological process	cellular oxidant detoxification	GO:0098869	4	0.0364475	1.28618	39	93	3252	9974	Cpum0126740.1,Cpum0025960.1,Cpum0045050.1,Cpum0227530.1,Cpum0179540.1,Cpum0201790.1,Cpum0193420.1,Cpum0238320.1,Cpum0112570.1,Cpum0163440.1,Cpum0020530.1,Cpum0024580.1,Cpum0211370.1,Cpum0132150.1,Cpum0237170.1,Cpum0006220.1,Cpum0022400.1,Cpum0058680.1,Cpum0072870.1,Cpum0006350.1,Cpum0175240.1,Cpum0208200.1,Cpum0208870.1,Cpum0249240.1,Cpum0151500.1,Cpum0054670.1,Cpum0163860.1,Cpum0078890.1,Cpum006…	1
Biological process	positive regulation of histone methylation	GO:0031062	10	0.0372321	1.70391	10	18	3252	9974	Cpum0225170.1,Cpum0201810.1,Cpum0196610.1,Cpum0161570.1,Cpum0174830.1,Cpum0066050.1,Cpum0177210.1,Cpum0166290.1,Cpum0133820.1,Cpum0061460.1,	1
Biological process	regulation of triglyceride metabolic process	GO:0090207	7	0.0380459	2.04469	6	9	3252	9974	Cpum0237310.1,Cpum0078710.1,Cpum0173350.1,Cpum0144590.1,Cpum0237390.1,Cpum0237520.1,	1
Biological process	histone arginine methylation	GO:0034969	10	0.0380459	2.04469	6	9	3252	9974	Cpum0201130.1,Cpum0136180.1,Cpum0120640.1,Cpum0088600.1,Cpum0128240.1,Cpum0025630.1,	1
Biological process	regulation of ER to Golgi vesicle-mediated transport	GO:0060628	7	0.0380459	2.04469	6	9	3252	9974	Cpum0245310.1,Cpum0086580.1,Cpum0188000.1,Cpum0017780.1,Cpum0211230.1,Cpum0198070.1,	1
Biological process	plastid organization	GO:0009657	6	0.0387785	1.18074	82	213	3252	9974	Cpum0161840.1,Cpum0118470.1,Cpum0205040.1,Cpum0091120.1,Cpum0006050.1,Cpum0248860.1,Cpum0067300.1,Cpum0242800.1,Cpum0245920.1,Cpum0000160.1,Cpum0090280.1,Cpum0038480.1,Cpum0123250.1,Cpum0027640.1,Cpum0074590.1,Cpum0232170.1,Cpum0187190.1,Cpum0146440.1,Cpum0129500.1,Cpum0057710.1,Cpum0117150.1,Cpum0192520.1,Cpum0225350.1,Cpum0088140.1,Cpum0179230.1,Cpum0062300.1,Cpum0023070.1,Cpum0153140.1,Cpum020…	1
Biological process	plant organ formation	GO:1905393	4	0.0395613	1.22252	57	143	3252	9974	Cpum0117210.1,Cpum0228970.1,Cpum0111870.1,Cpum0208590.1,Cpum0178380.1,Cpum0083950.1,Cpum0211210.1,Cpum0219070.1,Cpum0107020.1,Cpum0086710.1,Cpum0077980.1,Cpum0237230.1,Cpum0066270.1,Cpum0233270.1,Cpum0181680.1,Cpum0195810.1,Cpum0179270.1,Cpum0159190.1,Cpum0044960.1,Cpum0016380.1,Cpum0186240.1,Cpum0045930.1,Cpum0224250.1,Cpum0113220.1,Cpum0154070.1,Cpum0233720.1,Cpum0172960.1,Cpum0161810.1,Cpum018…	1
Biological process	positive regulation of translation	GO:0045727	9	0.0406093	1.60019	12	23	3252	9974	Cpum0078990.1,Cpum0085990.1,Cpum0195270.1,Cpum0026980.1,Cpum0123430.1,Cpum0110860.1,Cpum0246810.1,Cpum0064830.1,Cpum0247040.1,Cpum0133160.1,Cpum0028880.1,Cpum0175880.1,	1
Biological process	trehalose metabolic process	GO:0005991	7	0.0406093	1.60019	12	23	3252	9974	Cpum0085380.1,Cpum0178380.1,Cpum0173640.1,Cpum0234880.1,Cpum0134040.1,Cpum0176460.1,Cpum0080580.1,Cpum0145840.1,Cpum0095930.1,Cpum0181550.1,Cpum0145570.1,Cpum0236810.1,	1
Biological process	regulation of establishment of planar polarity	GO:0090175	7	0.0411509	2.19074	5	7	3252	9974	Cpum0147410.1,Cpum0019500.1,Cpum0129970.1,Cpum0024390.1,Cpum0033750.1,	1
Biological process	nuclear-transcribed mRNA poly(A) tail shortening	GO:0000289	11	0.0411509	2.19074	5	7	3252	9974	Cpum0195270.1,Cpum0246810.1,Cpum0208180.1,Cpum0032140.1,Cpum0249420.1,	1
Biological process	cyclic nucleotide metabolic process	GO:0009187	9	0.0411509	2.19074	5	7	3252	9974	Cpum0234580.1,Cpum0013090.1,Cpum0234570.1,Cpum0146880.1,Cpum0234560.1,	1
Biological process	cyclic nucleotide biosynthetic process	GO:0009190	10	0.0411509	2.19074	5	7	3252	9974	Cpum0234580.1,Cpum0013090.1,Cpum0234570.1,Cpum0146880.1,Cpum0234560.1,	1
Biological process	regulation of non-canonical Wnt signaling pathway	GO:2000050	8	0.0411509	2.19074	5	7	3252	9974	Cpum0147410.1,Cpum0019500.1,Cpum0129970.1,Cpum0024390.1,Cpum0033750.1,	1
Biological process	obsolete regulation of coenzyme metabolic process	GO:0051196	0	0.0411509	2.19074	5	7	3252	9974	Cpum0163400.1,Cpum0166390.1,Cpum0025650.1,Cpum0230010.1,Cpum0142040.1,	1
Biological process	negative regulation of response to oxidative stress	GO:1902883	7	0.0411509	2.19074	5	7	3252	9974	Cpum0027630.1,Cpum0241150.1,Cpum0033310.1,Cpum0104550.1,Cpum0128240.1,	1
Biological process	Wnt signaling pathway, planar cell polarity pathway	GO:0060071	10	0.0411509	2.19074	5	7	3252	9974	Cpum0147410.1,Cpum0019500.1,Cpum0129970.1,Cpum0024390.1,Cpum0033750.1,	1
Biological process	non-canonical Wnt signaling pathway	GO:0035567	9	0.0411509	2.19074	5	7	3252	9974	Cpum0147410.1,Cpum0019500.1,Cpum0129970.1,Cpum0024390.1,Cpum0033750.1,	1
Biological process	regulation of ATP metabolic process	GO:1903578	10	0.0411509	2.19074	5	7	3252	9974	Cpum0163400.1,Cpum0025650.1,Cpum0230010.1,Cpum0168580.1,Cpum0142040.1,	1
Biological process	cyclic purine nucleotide metabolic process	GO:0052652	10	0.0411509	2.19074	5	7	3252	9974	Cpum0234580.1,Cpum0013090.1,Cpum0234570.1,Cpum0146880.1,Cpum0234560.1,	1
Biological process	regulation of morphogenesis of an epithelium	GO:1905330	6	0.0411509	2.19074	5	7	3252	9974	Cpum0147410.1,Cpum0019500.1,Cpum0129970.1,Cpum0024390.1,Cpum0033750.1,	1
Biological process	cGMP metabolic process	GO:0046068	11	0.0411509	2.19074	5	7	3252	9974	Cpum0234580.1,Cpum0013090.1,Cpum0234570.1,Cpum0146880.1,Cpum0234560.1,	1
Biological process	detection of calcium ion	GO:0005513	7	0.0411509	2.19074	5	7	3252	9974	Cpum0158870.1,Cpum0108710.1,Cpum0129530.1,Cpum0036020.1,Cpum0016740.1,	1
Biological process	cGMP biosynthetic process	GO:0006182	12	0.0411509	2.19074	5	7	3252	9974	Cpum0234580.1,Cpum0013090.1,Cpum0234570.1,Cpum0146880.1,Cpum0234560.1,	1
Biological process	negative regulation of phosphorylation	GO:0042326	9	0.0418418	1.53352	14	28	3252	9974	Cpum0159390.1,Cpum0077480.1,Cpum0084980.1,Cpum0018150.1,Cpum0064760.1,Cpum0075330.1,Cpum0032990.1,Cpum0230010.1,Cpum0075420.1,Cpum0252650.1,Cpum0168580.1,Cpum0054240.1,Cpum0142040.1,Cpum0164190.1,	1
Biological process	regulation of histone methylation	GO:0031060	9	0.0418418	1.53352	14	28	3252	9974	Cpum0225170.1,Cpum0208590.1,Cpum0068370.1,Cpum0201810.1,Cpum0196610.1,Cpum0158640.1,Cpum0161570.1,Cpum0174830.1,Cpum0104320.1,Cpum0066050.1,Cpum0177210.1,Cpum0166290.1,Cpum0133820.1,Cpum0061460.1,	1
Biological process	regulation of response to biotic stimulus	GO:0002831	5	0.0423335	1.18571	75	194	3252	9974	Cpum0229870.1,Cpum0228610.1,Cpum0053750.1,Cpum0198950.1,Cpum0222350.1,Cpum0005880.1,Cpum0135910.1,Cpum0233810.1,Cpum0012400.1,Cpum0173760.1,Cpum0232290.1,Cpum0107020.1,Cpum0210540.1,Cpum0069770.1,Cpum0021820.1,Cpum0165630.1,Cpum0029810.1,Cpum0236330.1,Cpum0059640.1,Cpum0066270.1,Cpum0073150.1,Cpum0083510.1,Cpum0034320.1,Cpum0147570.1,Cpum0246070.1,Cpum0228230.1,Cpum0062960.1,Cpum0145600.1,Cpum021…	1
Biological process	regulation of mRNA stability	GO:0043488	10	0.0430864	1.32752	29	67	3252	9974	Cpum0195270.1,Cpum0186650.1,Cpum0010040.1,Cpum0110860.1,Cpum0228410.1,Cpum0246810.1,Cpum0208180.1,Cpum0082850.1,Cpum0064830.1,Cpum0124340.1,Cpum0007800.1,Cpum0224130.1,Cpum0027950.1,Cpum0023120.1,Cpum0221910.1,Cpum0016520.1,Cpum0176140.1,Cpum0032140.1,Cpum0172960.1,Cpum0193210.1,Cpum0190790.1,Cpum0249420.1,Cpum0244510.1,Cpum0021390.1,Cpum0235770.1,Cpum0072480.1,Cpum0009460.1,Cpum0015580.1,Cpum012…	1
Biological process	nuclear DNA replication	GO:0033260	11	0.0434649	1.72521	9	16	3252	9974	Cpum0138240.1,Cpum0149940.1,Cpum0013730.1,Cpum0084500.1,Cpum0146860.1,Cpum0158640.1,Cpum0046410.1,Cpum0129600.1,Cpum0245270.1,	1
Biological process	regulation of transcription elongation by RNA polymerase II	GO:0034243	11	0.0434649	1.72521	9	16	3252	9974	Cpum0225170.1,Cpum0243640.1,Cpum0225150.1,Cpum0174830.1,Cpum0157190.1,Cpum0224790.1,Cpum0252670.1,Cpum0024970.1,Cpum0107240.1,	1
Biological process	protein repair	GO:0030091	6	0.0434649	1.72521	9	16	3252	9974	Cpum0163270.1,Cpum0195340.1,Cpum0187560.1,Cpum0197870.1,Cpum0016390.1,Cpum0156500.1,Cpum0112290.1,Cpum0008730.1,Cpum0186340.1,	1
Biological process	amino sugar metabolic process	GO:0006040	5	0.0434649	1.72521	9	16	3252	9974	Cpum0096280.1,Cpum0189490.1,Cpum0055440.1,Cpum0110940.1,Cpum0019710.1,Cpum0019690.1,Cpum0251880.1,Cpum0142780.1,Cpum0025380.1,	1
Biological process	negative regulation of protein metabolic process	GO:0051248	7	0.043734	1.18994	71	183	3252	9974	Cpum0195270.1,Cpum0159390.1,Cpum0077480.1,Cpum0186650.1,Cpum0087430.1,Cpum0142670.1,Cpum0243760.1,Cpum0021820.1,Cpum0103800.1,Cpum0175930.1,Cpum0084980.1,Cpum0010040.1,Cpum0018150.1,Cpum0110860.1,Cpum0097010.1,Cpum0228410.1,Cpum0246810.1,Cpum0064760.1,Cpum0075330.1,Cpum0208180.1,Cpum0246560.1,Cpum0082850.1,Cpum0064830.1,Cpum0043330.1,Cpum0133240.1,Cpum0124340.1,Cpum0007800.1,Cpum0224130.1,Cpum024…	1
Biological process	negative regulation of gene expression, epigenetic	GO:0045814	10	0.0443634	1.28388	36	86	3252	9974	Cpum0061280.1,Cpum0068370.1,Cpum0185990.1,Cpum0076100.1,Cpum0196610.1,Cpum0147590.1,Cpum0132290.1,Cpum0206740.1,Cpum0111520.1,Cpum0111150.1,Cpum0221960.1,Cpum0073890.1,Cpum0161570.1,Cpum0118890.1,Cpum0104130.1,Cpum0141480.1,Cpum0223340.1,Cpum0057560.1,Cpum0061860.1,Cpum0194100.1,Cpum0066050.1,Cpum0095240.1,Cpum0095230.1,Cpum0123390.1,Cpum0156860.1,Cpum0166290.1,Cpum0002170.1,Cpum0222030.1,Cpum008…	1
Biological process	DNA alkylation	GO:0006305	9	0.0455017	1.36313	24	54	3252	9974	Cpum0103420.1,Cpum0076100.1,Cpum0196610.1,Cpum0147590.1,Cpum0206740.1,Cpum0111150.1,Cpum0221960.1,Cpum0073890.1,Cpum0118890.1,Cpum0223340.1,Cpum0120400.1,Cpum0053540.1,Cpum0066050.1,Cpum0095240.1,Cpum0095230.1,Cpum0177210.1,Cpum0166290.1,Cpum0002170.1,Cpum0222030.1,Cpum0084280.1,Cpum0215550.1,Cpum0016230.1,Cpum0232890.1,Cpum0215560.1,	1
Biological process	DNA methylation	GO:0006306	10	0.0455017	1.36313	24	54	3252	9974	Cpum0103420.1,Cpum0076100.1,Cpum0196610.1,Cpum0147590.1,Cpum0206740.1,Cpum0111150.1,Cpum0221960.1,Cpum0073890.1,Cpum0118890.1,Cpum0223340.1,Cpum0120400.1,Cpum0053540.1,Cpum0066050.1,Cpum0095240.1,Cpum0095230.1,Cpum0177210.1,Cpum0166290.1,Cpum0002170.1,Cpum0222030.1,Cpum0084280.1,Cpum0215550.1,Cpum0016230.1,Cpum0232890.1,Cpum0215560.1,	1
Biological process	detoxification	GO:0098754	2	0.0467256	1.23184	49	122	3252	9974	Cpum0160700.1,Cpum0126740.1,Cpum0025960.1,Cpum0190410.1,Cpum0045050.1,Cpum0227530.1,Cpum0179540.1,Cpum0204070.1,Cpum0201790.1,Cpum0193420.1,Cpum0238320.1,Cpum0112570.1,Cpum0163440.1,Cpum0020530.1,Cpum0203560.1,Cpum0024580.1,Cpum0211370.1,Cpum0132150.1,Cpum0237170.1,Cpum0115270.1,Cpum0006220.1,Cpum0022400.1,Cpum0058680.1,Cpum0072870.1,Cpum0006350.1,Cpum0175240.1,Cpum0208200.1,Cpum0005480.1,Cpum020…	1
Biological process	post-transcriptional regulation of gene expression	GO:0010608	7	0.0469754	1.16521	87	229	3252	9974	Cpum0139510.1,Cpum0078990.1,Cpum0085990.1,Cpum0195270.1,Cpum0038610.1,Cpum0186650.1,Cpum0087430.1,Cpum0026980.1,Cpum0045670.1,Cpum0243760.1,Cpum0072800.1,Cpum0010040.1,Cpum0132290.1,Cpum0201790.1,Cpum0123430.1,Cpum0110860.1,Cpum0230450.1,Cpum0228410.1,Cpum0246810.1,Cpum0019600.1,Cpum0106500.1,Cpum0208180.1,Cpum0073890.1,Cpum0082850.1,Cpum0064830.1,Cpum0133240.1,Cpum0124340.1,Cpum0007800.1,Cpum010…	1
Biological process	thioester metabolic process	GO:0035383	5	0.047689	1.60654	11	21	3252	9974	Cpum0175510.1,Cpum0008280.1,Cpum0200360.1,Cpum0069070.1,Cpum0132450.1,Cpum0006490.1,Cpum0004150.1,Cpum0119450.1,Cpum0106280.1,Cpum0247940.1,Cpum0171230.1,	1
Biological process	acyl-CoA metabolic process	GO:0006637	11	0.047689	1.60654	11	21	3252	9974	Cpum0175510.1,Cpum0008280.1,Cpum0200360.1,Cpum0069070.1,Cpum0132450.1,Cpum0006490.1,Cpum0004150.1,Cpum0119450.1,Cpum0106280.1,Cpum0247940.1,Cpum0171230.1,	1
Biological process	peptide biosynthetic process	GO:0043043	7	0.0485104	1.13042	129	350	3252	9974	Cpum0205040.1,Cpum0139510.1,Cpum0078990.1,Cpum0085990.1,Cpum0195270.1,Cpum0186350.1,Cpum0029130.1,Cpum0248130.1,Cpum0014680.1,Cpum0120610.1,Cpum0221520.1,Cpum0186650.1,Cpum0232170.1,Cpum0087430.1,Cpum0026980.1,Cpum0099540.1,Cpum0137880.1,Cpum0231080.1,Cpum0146440.1,Cpum0243760.1,Cpum0036140.1,Cpum0199230.1,Cpum0078740.1,Cpum0192520.1,Cpum0231690.1,Cpum0104330.1,Cpum0214760.1,Cpum0010040.1,Cpum020…	1
Biological process	glucan catabolic process	GO:0009251	7	0.0490871	1.53352	13	26	3252	9974	Cpum0192690.1,Cpum0187680.1,Cpum0141720.1,Cpum0110490.1,Cpum0194180.1,Cpum0075280.1,Cpum0206760.1,Cpum0227120.1,Cpum0179140.1,Cpum0131550.1,Cpum0078710.1,Cpum0085050.1,Cpum0228680.1,	1
Biological process	embryo development ending in birth or egg hatching	GO:0009792	6	0.0490871	1.53352	13	26	3252	9974	Cpum0138240.1,Cpum0195270.1,Cpum0225170.1,Cpum0147410.1,Cpum0109970.1,Cpum0224130.1,Cpum0174830.1,Cpum0032140.1,Cpum0155410.1,Cpum0055990.1,Cpum0069780.1,Cpum0028770.1,Cpum0239510.1,	1
Biological process	adaxial/abaxial axis specification	GO:0009943	5	0.0490871	1.53352	13	26	3252	9974	Cpum0159400.1,Cpum0038050.1,Cpum0031380.1,Cpum0042600.1,Cpum0066270.1,Cpum0019600.1,Cpum0136570.1,Cpum0142340.1,Cpum0205190.1,Cpum0233890.1,Cpum0229710.1,Cpum0012450.1,Cpum0156630.1,	1
Biological process	cellular response to decreased oxygen levels	GO:0036294	6	0.0490871	1.53352	13	26	3252	9974	Cpum0087310.1,Cpum0035590.1,Cpum0059640.1,Cpum0147700.1,Cpum0074810.1,Cpum0038910.1,Cpum0234810.1,Cpum0074870.1,Cpum0196950.1,Cpum0161850.1,Cpum0173840.1,Cpum0074830.1,Cpum0252420.1,	1
Biological process	cellular response to oxygen levels	GO:0071453	5	0.0490871	1.53352	13	26	3252	9974	Cpum0087310.1,Cpum0035590.1,Cpum0059640.1,Cpum0147700.1,Cpum0074810.1,Cpum0038910.1,Cpum0234810.1,Cpum0074870.1,Cpum0196950.1,Cpum0161850.1,Cpum0173840.1,Cpum0074830.1,Cpum0252420.1,	1
Biological process	negative regulation of cell cycle	GO:0045786	6	0.0492388	1.32118	28	65	3252	9974	Cpum0149940.1,Cpum0159390.1,Cpum0077480.1,Cpum0013730.1,Cpum0078740.1,Cpum0018150.1,Cpum0084620.1,Cpum0146860.1,Cpum0208180.1,Cpum0118880.1,Cpum0134210.1,Cpum0032990.1,Cpum0163750.1,Cpum0032140.1,Cpum0056050.1,Cpum0065770.1,Cpum0194100.1,Cpum0025860.1,Cpum0205930.1,Cpum0199650.1,Cpum0011480.1,Cpum0159960.1,Cpum0167090.1,Cpum0078760.1,Cpum0181950.1,Cpum0086320.1,Cpum0245270.1,Cpum0113670.1,	1
Biological process	regulation of amide metabolic process	GO:0034248	6	0.0497418	1.22202	51	128	3252	9974	Cpum0139510.1,Cpum0078990.1,Cpum0085990.1,Cpum0195270.1,Cpum0186650.1,Cpum0087430.1,Cpum0026980.1,Cpum0243760.1,Cpum0010040.1,Cpum0123430.1,Cpum0110860.1,Cpum0228410.1,Cpum0246810.1,Cpum0129120.1,Cpum0106500.1,Cpum0208180.1,Cpum0082850.1,Cpum0064830.1,Cpum0133240.1,Cpum0124340.1,Cpum0007800.1,Cpum0224130.1,Cpum0247040.1,Cpum0027950.1,Cpum0041040.1,Cpum0221910.1,Cpum0016520.1,Cpum0176140.1,Cpum003…	1
