# Supplementary material for: A new type of cell related to organ movement for selfing in plants
Source: Natl Sci Rev. 2023 Aug 10;10(9):nwad208. doi: 10.1093/nsr/nwad208 (PMC10434738; doi:10.1093/nsr/nwad208)
Supplement: nwad208_Supplemental_Files [file nwad208_supplemental_files.zip › Data S7.xlsx]

## Sheet: qRTPCR-Primers
Data S7-1: The primers of representative DEGs for qRT-PCR
	Forward Primer（5' to 3'）	Reverse Primer（5' to 3'）
CpumActin	AGTTATCACCATTGCCGCCGAGAGG	GCAATGCCAGGGAACATAGTCGACC
Cpum0203400.1	CCCAAATCCAACGGAGAATGCTC	CCTCCAATACAGCACATCCAGCC
Cpum0029550.1	CACCGCCACCACCGACAAG	CTTCGTGGCAGCTGGACTAGACG
Cpum0171380.1	GGGCTCTTCTTTTGCTGCAGG	CTGAGCTTTGGGAGCTGGTGG
Cpum0156100.1	GGTTGACGAAGGAGATACCGGAG	CCTCACCAGACCGCTTCTCAG
Cpum0034140.1	CATGCTCACCGAACGATGGCAG	CAGAATGGGGTCGACGTCTCAGG
Cpum0157320.1	CGCAGGGCTCTGGAATATCTGAGG	CCGAGCCACTTCCGCCACTT
Cpum0101150.1	ACCTCCACCATTACGGCGGTTG	CGAGAGCCATTCAAGCTCCGCTA
Cpum0090170.1	CCATGGCAGTGATTCGTCGTCATC	GGGCTTTTCGCGACCAAACAAG
Cpum0162550.1	GAAGAGATTTCCGACCCAGAAAG	GGAGGCGATCGCCCTATC
Cpum0154130.1	ACTAGCCGATGAGGGCCAAC	CCAAGGGGCTAGAGTATTCTGTTCC
Cpum0211560.1	CCCGACCAAATTCCATTGGATG	GGTGTTGCTCTTGCCGAAGCAC
Cpum0121090.1	CTTCTCATTTTGCTCCAGGCAC	CGCTCCATCACAATCAAGAAGG
Cpum0100140.1	GACCCTTTCAACCGGCTGG	CGCCGAAAGCTTCAAACCC
Cpum0013320.1	CATCCACAGAGGTTTGAATCAGGC	GTATGTTGCATCCTCGAAGGACG
Cpum0204440.1	CAAGGCCATTGTGGGGAAC	CAAGAAATCCCTCCAAACCATCA
Cpum0027230.1	CCATCATCGCTCTCACAGGCTG	GATGCAGAGGCTGCCCGAAC
Cpum0111140.1	GTCTTCTTGGGCTGACGGAGAG	GAATCAACGCCCAAAACAGACG
Cpum0196460.1	CCGCATCGTCTTGTTATAGACC	CGTGTCTCTTCCTTTATTGCACTC
Cpum0115200.1	GAGGGCTCAAATGATGGAACTC	CTCATCAGCCTCAAATACGCA
Cpum0091990.1	TTCTGTCGTGACGCAGCCGACTC	CGTTTTCGCCCACCAACTCCG

## Sheet: qRTPCR-Gene sequences
Data S7-2: The sequence of representative DEGs for qRT-PCR
>Cpum0203400.1	locus=ctg000060:25078757:25081309:-	len:2322
ATGGCTGCCAAATCCCAGCCATGTAAAATTCTTTGTTCGATCATTCTTTTAATCTTTTCT
TCAATCCCGCCGTCTCTCTCGCAATCATCTTCACCACAGAATATTCAGACTTACTACCCG
ACTTCTACTCCGCCGCCGCCGTATCCGGCGCGGCCGCTCCCAACACCGCAACCTCCGTCT
CCGCCGCGGAGTTCGTCAACCAGAGCGGCGGTGGGGAGAGCCATTGGTGTGACAGCTGCG
ACCACTCTGGTTTTATCTGGGCTGTTGTTTTTTATTCTTCTGAGGTACTCAAAAAGGAAG
AGGGTGAGAGATACTGCCACTATTAGCCCAAATCCAACGGAGAATGCTCCGGTGAATCAT
CCCGATACTTTCAGCCGATTCAACGGTAATCTGAAAGGGGTGATTGTGGATGAAAATGGG
CTGGATGTGCTGTATTGGAGGAACTTGGAAAGTGGAGAGAAGAGGACTAGTTTCAATAAA
CAGTATTATAAGTTGAAAGATGAGCAGAAAGAAGAAGAAGAAAAGAGAATTGGCGGTGAT
AAAGGGAGGAAAAATGAGGCACCTTTGCAAGAAATGCCTTTGCTTAGGGGGAAATCTTCC
ACTTCTCAGAGTCTTGTTTGGGGAGAAAAAGAAGAGAGAATCATAAATAAAGCACCGACC
CTTTCATCTGGGATTGCTTTTAAGGATGAGAATATTCAAGAATCATCGTTTCCAGTATCA
AAAACTGTGCCTCACCCGCCGGTAGAAGCGACGCCAATGAAAATTTTAGCTTCAGCTTCG
GTTCCTAAAGGAAAAATGCCTCCGCCACCAATGCCTCCGCCGCCGCCGCCTCCACCTGGA
AAAAGGGCTGCACCACCTCCACCTCCACCACCACCACCAATCCCATCGAATAAAGGCCTT
GCTCCGCCACCGCCACCGCCGCCTAGCAGTGCTTCTTCATCTTCATCTTTGCCGAAGGTG
ATGATAGGTAAACGCTCGCCCTCTGAGGGAGAAGGGTCTTCTAGCAATGGAAGTGGGCAG
GTGAAACTCAAGCCATTGCATTGGGATAAGGTGAATCCGGATGTTAAGCATTCGATGGTG
TGGGACAATATTGATAAGGGATCTTTCAAGTTTGATGGTGATATGATGGAAGCTCTCTTT
GGCTATGTGGCAACAAACCGAAAATCTCCTCGAGGGGACGGTACATCGAGTAGTCCAAAG
CAGGATAAATCAGTTGGTACGCCACAAATTTTCATTCTTGACACAAGAAAATCACAGAAC
ACGGCAATAGTGATCAAGTCTCTAGGCATTACTAGCGAAGATATAGTCAGTGCATTACTT
GAGGGACGAGGTATGAATACAGATACATTAGAAAAGCTAGTGAAAGTTGCTCCAACGGAA
GAGGAAATTTCGGCAATTCTTGCGTTTGATGGCGATCCTGCACGCCTTGCTGATGCGAAT
CTTTCCTATATAATCTCCTTCAGGCTGTTCCATCGGCCTATACTCTCAACGTATGATTTA
GAGGTTTCGCAGATCAAAGGATACTTGCAAACACTGGACTCTGGTTGCAAGGAGCTCAGA
ACTCGGGGGCTCTTCATGAAACTTTTAGAAGCCGTGCTTAAAGCGGGGAATCGATTGAAT
GCAGGCACGTCAAGAGGAAATGCTCAAGCCTTTAATCTTACGGCTTTGAGAAAACTATCT
GATGTCAAAAGTTCGGACGGAAAAACAACACTTCTTCAGTTTGTCGTTCAAGAAGTGGTT
CGAGCAGAGGGTAAACGTTGCGTGCTTAATAGAAATCAAAGCGTGAATAGGACTAATATC
CATAGCAGCACAGCTGAGAGCCAAAGAACTGACAAACTATTATCGAAAGATGATAGGGAA
AGGGAATATATGATGCTCGGTTTACCTATAGTCGGTGGCCTAAGCGCTGAATTTTCCAAT
GTCAAAAGATCAGCAGCAGTAGACTATGATCTTCTTGTTAAAACAGTCTCGTCATTGGCA
GAACAAGTGGTGGAAACTCGAAAAGTCGTGGCACAATGTAGGGACAATGGAGGATTCGCC
CAAGAAATGGCGGGTTTCCTTGATGCAGCTGAATTGGAGATACAGGTGGTTAAAGAAGAG
CAGGCAAGAGTAGTAGAGCTTGTGAAGAGAACAACAGATTACTATCAAGCAGGATTTTCA
AAAGAGAAAGGGACAAATATACTTCAGTTATTTGTCATTGTTAAAGATTTTCTGGGAATG
GTTGATCAAGTTTGTATAGAAATTGCAAGAAATATGCAGAAAAAGAATCCTGCATCATCA
TCTTCTCCTTCGGCACCTGGCGCTGGATCCTCGAGTGTTTAG
>Cpum0029550.1	locus=ctg000180:72620598:72624643:-	len:2589
ATGGAGAGAAAAAACCAGGAGAATTCTGCACCAACCATTGTTTCCGTCCAATTCAGATAC
GCCGCCGCCGCCGCCCCTCCACCACCGCCACCACCGACAAGCCAGGATTCACCGGACCAA
GACCAGCCATTCTTCCACGAACTCCCGACTGGTCCAACGGTGGATCAGGGCGGCGGCCAG
CAGTCGCCATCAACTTCCGCCAACACTCCGGCCGCGGCGTCGTCTAGTCCAGCTGCCACG
AAGCCAACCAATTCCGCCAAGAAAATCGGAGTAGCGGTTTCATCAGGGATTCTAACTCTG
GTAATGCTATCTGCGCTCGCCTTGTATTTATTCAAGCATCGTTCGAATCAGAGCGACGAG
TCCCGGAAGCTTGTTGGTGGGAATTCAAGAATCTCCAATGAAGAATCAAGGATGCCACCA
TCTACTTTCCTCTACATTGGGACAGTGGAGCCATCTGCTAGAAGTTTGGTGAACGAGACC
GCTAACGATGATGCAAATGGCTCGCCATATCAAAAACTGAAGCCCGGAAAAAGATCCGAA
CGGTACCGGCCTAGTCCCGAGCTTCAGCCTCTGCCTCCTTTAACCAAGCCGCCGCTGCCG
CCGAGTATAAATTCACCTCCACCAATGTCTTCATCAGATGATGAGAGTAATGATACCAAT
TTTTACACTCCACAAGGATCATCTAAGAGCAACGAGTCTCCCGCTTCACGCCACAGCCAC
CGGAATAACAATATGAGCCAATTAAACCAGACTAAACCAGAAACTCGTATGGCTAATACC
ACCTCTGTCCCTCATTCCAAGAGAACATCACCGAAATCTCGTTTATCGGCATCATCCCCG
GATACAAAACCCGCGATGATACAATCAATAAAGCAATCTTTGCTACCATCTGAATCTTCT
TCCTTCGGGCCATTGCAGCCCAGTAAAACACTGTCATTTACTCCTAAAAGGGCAGCAGCT
AAATTCTCGGCACCGCCTCCCCCACCGGATATGGCACGCCTTCAATCAATAAGCAACTAT
GAGCAACAACAAACGTCGAACATACCAATCCCACCTCCGCCTCCGCCGCCTCCTCCTCCA
CAGCCTTTGCCAGCACCAAGAAAATTCGGACCCGTGGAAACAAATGTACCTTTACAAGTC
TCCAAATTGGTAACAAGGCTACAGTTAAGGACTCCCAGTCCGAATGCAACCCCGAGGACT
GAGAAAATAACCTCCTTTGAAGAGGAAGGTAAAGGTTCCAGTTCATCAGAGAAACATGGT
TCCGAAGATAAAGATGGGTCGAAGCCCAAGTTGAAACCTTTGCATTGGGACAAAGTGCGA
GCCACCTCGGACAGGGACACGGTTTGGGACCATTTGAAGTCGAGTTCATTTCAGTTGAAT
GAGGATGCAATGGAATCGCTTTTCGGATTTAATTCGGTTCCTAAAGAGGGAAGGAAGTTG
GTGATATCTTCTTTGGATCAGGAGAACAGAGTGCTGGATCCAAAGAAATCCCAAAACATA
GCCATTTTATTGCGAGCATTGAACGTGACAAAAGAAGAAGTTTGTGAAGCTCTTTTAGAT
GGAAATCCAGAGGGATTGGGACCGGAGCTTTTGGAGACATTAGTGAAGATGGCGCCAACG
AAAGAGGAAGAAATAAAACTTAAAAACTACAATGATGATGGCTTCAAGTTAGGATCCGCG
GAGAGATTCCTCAAGTCAATACTTGCTATCCCGTTTGCTTTTAAAAGAGTAGAAGCCATG
CTATATAGAGCAAACTTTGAGACAGAAGTGAATTACTTGCGAAGATCTTTTCAAACTCTA
GAGGAGGCGAGTGAGGAATTGAAGAATAGCGGCCTATTTCTTAAGCTGCTTGAAGCTGTT
TTAAAGACAGGAAACCGCATGAACGATGGCACAAATCGCGGTGATGCTCGGGCTTTTAAA
CTAGACACACTATTAAAACTAGTGGACATAAAGGGAACAGATGGAAAAACAACCTTACTT
CACTTTGTCGTCCAAGAGATAGTAAGGTCGGAAGGAGCGGTTACCGACCCCACCAGCGAA
AATCTGCCAATCAAGACCACTTCTCTGGAAGAAGAGTTCAAGAAAAAAGGACTGCAGGTG
GTGTCCGGGTTAAGCAAAGAACTTGGAAGTGTTAAAAAGGTGGCAGGAATGGACTCGGAC
GTATTGAGCAGCTACGTCTCCAAACTCGAAACAGGACTTGAGAAGGTCAGATCGGTTCTT
CAACACGAGAAGCAGAGCATGCAAGGTAAATTCTGTGATTCCATGAAAGAGTTTCTTGAG
GAAGCTACCGCGGAAATACACCGGGTCAAGGCCGAGGAAAGAAAAGCCTTGTCCCTCGTG
ACTGCGGTAACCGAGTACTTCCATGGAGATGTCGCAAAAGAGGAGGCTCATCCGCTAAGG
ATTTTCTTGATCGTACGAGATTTCCTCTCCATATTAGACAATGTATGCAAAGATGTAGGC
AGAATGCAGGAAAGACCCACGATGGGCGTGGGTAAATCATTCAGAATACCTGTGGCTGCA
CCAATGCCAGTCCTTAACAGATACAACATGCGGCGGTACGATAGAAGTTCTGATGAAGAT
AGCATGTAA
>Cpum0171380.1	locus=ctg000070:113491392:113494593:+	len:2658
ATGGGTTTTGGTGGTTCTCAAGTTCTCCAAATGTTTTTGTTCATCTTCTTGTTCTTTGTT
GCATCTTTCTACTGCACCCAAAGTTTGATTGCAAGGGCCTCATTCAACGCACAAAATCAG
TACTACTTCAATAGTGAAGTGCATTATGGAGGAAGTAATGGAGACGAATTTGTTGGAAAA
CAAGATAAAAATGGCTTGTTTTTGGAGAGGTTTAGACTTCTGTTGGGACTTCAAAGCTTC
CAATCACACAAATCAAGAAATGGCCTTTTTGCTTATCTTCCTCCATCATCATCACCTTCG
CCGGCACCCGCCTGGACTCCAGCTCCGGCGGTGCACGCTCACCGACACGCGCAACCGCCG
CTGCGTTATCACTCGAAAGATCATAAAGTAAAGAAAGAAGACAAAGGAAAAGGCATGAAA
GATAGAAGAATCTTGAGTGCAGTGTTTGCTTCAGTTGGGGTTACCTCTATACTATGTGCA
ATTGGGCTCTTCTTTTGCTGCAGGAAATTGAAGAAACAACAAAAACAGAGGACCAAAAGA
AGTGTATCAACGAAAACAAATGAAGCAAGAATTAACAAAGGTAAATCAAAGTTTGCCACC
AGCTCCCAAAGCTCAGTAAAAAAGGTGAGTTCAGATCCAGGCCCTGACCTTTTTTACCTT
GATTCTTTAGAAACTGCATTAAGCCAAAAACATGGTTGTATGAATCCGAATTTCGATCCC
GGAAAAACGGCTTTTGCTCGAAACATGTCGAATTGTTCGCATGATGAGAATGAAGAATCT
GATAAGAAATATGTTAACGGTGGGTGTTGTTCTGTTGTGGAAATTACCACGGTGCATGAA
ATTTCTGAGTCGGTCGAGTATAAACAAGAGGACTCTCACTTTTCATGTGGTGAAAGATTG
ATTACTGAAGAACAAATTCATGGATTTGATGCTAAAATTATTGCTGATTCATCTGATGAT
GAATCTTTCCATTCTTTCTTCAATTCATGTTCGCCACAAGTGAGAATTTCCAATGCATCA
GCCTGTAGCATTACCGAATTTTTTGAAGTTACTTCTCAAGATGACCAAAACAAGGAATCA
CTCGTTCTTGTATCTTCAGAGATTTTGCACTCTAATCCCATTTTATCAGCCCCAAGTTCT
CCCCTGCCGCGGCCGCCACCGCCGCCTCCTCCACCGCCACCACCTTCATTGCCATTCATG
CCCGTTTCTTCATCTCCTTCGTTAAGAACCAAATCCAACCTTAAACCATCCACATTGACG
AGTTTTTCGTATCCCAAAGCTCCAAAAACAATTCCTTCACCACCATTGGCGCCATCCCTT
TCGGAAAGGAACATTAATAATCCTCTCAAAATTCCACCTCCTCCACCTTCTCAGCTCAAT
CAACACACGCCTTCAGGAAAATATGGCTCGCCATTACCCAAACTTAAACCACTCCATTGG
GACAAAGTTAGAGCCACACCAGATCGAACAACGGTGTGGGACAAGCTTCGGTCCAGCTCG
TTTGAATTTGATGAGGAAATGATCGAGTCACTTTTCGGGTACAACCTCCAAAATACCATC
AAGATGGATGAAGCAAAAAGCAAAACTCCATCACCGAGCAAGCATGTCCTTGACCCTAAA
AGACTACACAACATAACTATACTTTCTAAAGCATTGAACGTCACTGCAGCACAAGTATGC
GGGGCGCTCATTCGAGGCGATGGTCTTTCATTGCAAGATTTAGAAGCACTCTCAAAGATG
GTTCCCACTAAGGAAGAAGAGGCTAAGCTCTCCAACTACAGAGGAGATGTTCTTGAATTA
GGATCAGCTGAGAAATTGGTGAAAGAGATGCTCAAGATACCATTTGCATTTGCAAGAATA
GAAGCTATGCTATATCGCGAAACGTTTGAAGATGAGGTGTTTCATCTCATAAAATCTTTC
TCAATGCTCGAGGAGGCGTGCAAGGAACTAAGATCGAGCCGGCTCTTCCTAAAACTACTC
GAGGCTGTACTAAAAACAGGAAACAGAATGAATATTGGAACGACAAGGGGAGGTGCCAAA
GCTTTCAAGCTCGACGCCCTTCTGAAACTTGCTGATGTAAAGGGAACAGATGGAAAAACG
ACGCTCCTTCATTTTGTCGTCCAAGAAATTGTGCGGTCTGAGGGATTAAGAGTATCAGAA
AGCATAATGGGGAGAATCAATATGAGAAGCAGCACTTCAAACATTGAAGATAAGGAAGAA
AAATACAGGAAAATGGGCTTAGATCTTGTCTCCGGTTTAAGCACCGAGCTATGCAATGTA
AAAAAAACAGCCACAATAGACTTAGATGTTCTTGCAAGCTCTGTTACAAATTTATCTGAA
GAAATGAGTAAACTGCAACATCTGGTCCAAAAGGACATGACAGCGGAAGAAACAAAGGGT
AACTTTGTTATATCGATGCGATCATTCTTGAAGCACGCAGAAACGAAGGTGAAAGAACTT
CAACAAGACGAGAATAGAGTCTTGTTACATGTTAAAGAAATCACTGAATATTTTCATGGA
AACGTAAGCAAAGACGAGTCGAACCCGCTTCATATTTTTGTAATTGTAAGAGATTTTTTG
AGTATGTTAGATCATGTGTGCAAAGAGCTGAGAAGCTCGAAAACGCCTCGAAGTCCTAGT
CCTTTATCTGTATTTTGA
>Cpum0156100.1	locus=ctg000070:89257822:89260861:-	len:1152
ATGGTAGCCAAGGCCGAGAAAGCCGGCGGCGGCAGCGGCGGCCGAGAAGCGGTCGCTAGT
GCGGCGGCTGCAGGGTCACGGCGGAGCAGAAGTTTCAACAACAAACCCTCCTGGCTTCTT
TGCTCCATTGCTGACTTTGACGATCGGATGAAGCTGATGCTGACACGTAAAACACCCAAA
GAAAACAGTGCTGCTGCTGACAGTTTTGCGGCAAGAGCCAATTCTTACTACCATGAACGG
CCACAGCTACTGGCTATGCTGCAGGATTTGTACAATGGTTACCTCTCGTTGGCCGACCGA
TATTGCCAGGCGCTTGCCAAGAACCAACAGCAACACCAGCACAGCCGGGGCTCATCCCCA
GCTCCTTCCCTGAAACTTGATGGAGCTTCGTTGGTTGACGAAGGAGATACCGGAGAAGTC
ATTGATTCTGACGCTGAGAGTTCGCTGTCGTTTCAGCCTCCGAGTGTATCCGTCGTACAA
GCGAAAGAGAATGATGCTGATTTGGTGATTGCAGATTTGGTTATGAAGACTGTGGAATAT
GAGATTGTTTTGAGTGAACTTGCTGTAGCTGAGAAGCGGTCTGGTGAGGCATTGAGGAAG
ATGGAACTGCAGAAGAACCTGTTGGACGTGCTGGATTCGGAACGGTTGATTCTGCTGAAT
GACAATGCGACGTTGGGGTACAGGGTGACGGCGTTGGTGGAAGAGAACAAAGGGTTGGCT
TCTGAATCACTGTTTTTGAAGAGGAAGGCTACTGAGCTTGCAAGGTGTGTGTTGAAATCA
AGGGAGGATCACAGGGTTTGCATGCTGAGCGGGAAAATCGAGGATCTACAAAGGCAGATT
TACGGGTTGGAGAAGAGGAACAAGGAGTACTATGAGAGGCTTGTGAAGCAAGAAGAGAAG
AACAAGGTGAAAGTGAGAAAGAGTAAGGAGGGGGAACAGGTGACCTTGGAGGACTGTTTC
GAATCTCATGGCGGAGGTAGTGGTGTTGCGGGTTTGATGAAATGCTTTCCTGTAAATGTG
AAAAAGGTCGGTGATCAGAATCAAAACCGTGGGGTTGAAGGTGGCGGTCGCATGGTTTCT
AAGTTGTGGGATAAAGTCAAGAAGTTTGATCCGTTTCTCTGCGGTCCTCACTTCAATTCT
GCTACTTGCTGA
>Cpum0034140.1	locus=ctg000180:81923695:81928620:+	len:2298
ATGTCAATGTCGCGTTCGGATACGAGGCGTATGTATTCTTGGTGGTGGGATAGCCATATT
AGCCCAAAGAACTCAAAGTGGCTCCGAGATAATCTCACAGATATGGATGTTAAGGTCAAA
GCTATGATAAAGCTGATTGAAGAGGATGCCGATTCGTTTGCGAGAAGGGCGGAGATGTAT
TATAAGAAGCGGCCCGAGCTCATGAAATTTGTCGAGGAGTTCTACAGGGCATATCGTGCT
TTGGCAGAAAGATATGATCATGCCACTGGAGTGATTCGGCATGCTCACCGAACGATGGCA
GAAGCGTTTCCGAATCAAGTTTCCGCGACATTTTCTGATGATTCACATGCGAGTTTTGTT
CCGGGGACAGATCCTAGAACACCTGAGACGTCGACCCCATTCTGTATGATAAGTGAAGCT
GATAGTGATATGCCGAATGAGCATTTAGGCTCAACCTTTTCTAAGAGTGACTTTACTGGT
AAGTCGGATTATGTCACTAGGAAGAAGGTTTTGAAACTGAAAGTTCCATTTCGCTCTATT
GATCGGGTTAGAAGAGGTCTTAATTTTGGAGGGGTGGTTCAGAGCAATGAGAATATTTAT
GTGGAGGATCAAGAATCAGCCGAACCTGAAGATACTCAAACTCGGGAAGATTTTCGAGTA
CTTAGAGATGGTGCAGAAAATGTAGAACAGGGTGTCGAAATTCTTGAACACACCATTTCC
AAATTGACCGTGGAAAAAGAAGCTGCAGCTTTGCAATATCAGCAATTATCGGAGACGATT
TCTAACCTAGAACAGAACCTTTTATCTGCGCAGGTGGAGGCTAAACGTCTCAATTCCGAG
ATAGAGAATGGAGAATCCAAGTTACAGGGTGCTAAAGACCAATGTGCCGTGCTAGAAAGA
TCGAATCAATCTCTTCATTTTGAGTTGGATTCTTTGGTGTTGAAGATGGGAGCTCGAGAG
CAAGAGCTCACTGAGACACAGAAGGAACTGGGAAGACTCTGGGCTTGTGTTCAAGAAGAG
AGATTGAGCTTTTTGGAGGCTAAAACGGCTTTCCAGGAAGAACTTCGGTCCATGGCTTCT
AAGCTACAGAATAAGGCTCAACTTTTGACTGTTGCAGAGACCCGTGTCCGGAGCTTAGAA
GATGAATTTCGAAAGGTGGAGGAAGAGAACAAGCAGATTCTTGAGAAAAATTCCATTTTA
GAGTGCTCGCTATCAGATTTCACAGCAGAAATAGACGCTGCTAGAGGGAAAATAGAAGCA
TTGGAGCAGTTCTGCGATTTTCTTATGAATGAAAAATCCACTCTTGTTGATGAGAAAGCC
ACACTCATTACTCAACTTAAGGAGACAAATGGGAATCTTGTAAAACTCTCGGAAAACAAC
GGTGTTCTGGTTAAATCCCTGGCGGGTTCACGCCTTCAGCTTGAAGCTTCAAAGGCTAAA
TCAAAAATCTTGGAAGATTCCTGCCAGTTGCTTGTAAACGAGAAAGCCGACCTGATCAGT
GAAAAGGATGGTTTGAAATACCAGTTGGAAAACAAGCAAGCAAAACTAGAAGAACTTGGG
AAGATTCGTAGTGAGCTGGAACATAGATGTATAACTCTCGAGAAAGAGAAAGAATCGAAT
TGTCGCAAAGTTCTAGAGTTGCAGATTTCTTTGGATGTAAAGAGAAAAGAACTTTTGAGT
TACCTTCAAACGAGTCAAACACAAATAAGTGGTGTTGAAGCTGAGAGGAGACTCTTAAAG
GAAGAATGCCAGTGGAGAAAGATGGAACTTGATCAAGTTGTAGACAAGGCCATAGATAAT
GAATTAGAGATATTTGTCTTACGGATGACGGTCCGAGGGCTGGAAGAAAGTAACCGGGCC
CTGCTGTTGAAGAATCAGAAACTGGTTGAGGAATCCATTCTCTCAGAAAAGAAGATCTCA
AAGTTGGAGGAATTCAAGTTTCATCAAGAAGCAGAGATCAAATCTTTAACGAATCAAGCT
AATCATCTGAGGGCCAGTACTTTTCGGTTGTTGAAGGTTGTTGACACTGTCGAGGATCAT
CCATGCAAGGATGACAGTGAACAAGACCAGCTTTTTACCAACATGCTGTTGAATAACATT
CAGAATATGAAAGAATCACTCCGTCGATTTACATATGAGATTGAAAATGGGAAAAGCGCG
CTGCATCAGATGGAATTAGAACTTCAGGAAGCACAAAAGAAGATAAGTCTAGCTGAAAAA
GAAGAACTAGAGTTGAATAAAAAGTCAAAGATCTCGAAATGGAATCCATTGACATTAAAA
AGAGTCGAGATTTCCTAA
>Cpum0157320.1	locus=ctg000070:92706898:92712573:-	len:1758
ATGTCAGTCCCAAGAACTCGAAATGGCTGCAGGAAAATCTTGAAGATGGATCAACACGTG
AAACGGATGTTGAAACTCATAGAAGAGGATGCGGATTCGTTTGCCAAGAAGGCCGAAATG
TATTATCAGAAGAGACCAGAGTTGATCAGTTTAGTTGAAGAATTTTACAGAATGTATCGT
TCATTGGCGGAGCGGTATGATAATGTGACTGGTGAACTCCGAAAAAACATTCCATCAGAT
CTTCAATCGCAGGGCTCTGGAATATCTGAGGCAGGATCCGAACCAAGGTTAAGTCGTCGA
AAATCTGGTCCTCGTGCTGCTGGATTCGATTTCTTTCTTGGAAGTGGCGGAAGTGGCTCG
GACTTGTATAGTAAAGAAGGAGACGAGTCGTCTACTTTGGACTCAGAGTCGGAATCGGAG
GATTCTTCTGTGAACAACTACTCGAGCACACCTAGTAATGATGACGAACAGGGGCTGCGG
AGGAAGATTGTGGAGCTCGAAGTCGAGCTTCGCGAGATAAAAGAGAAGTCTCAGATGCAA
CGGGATGAGGTTTCTGATAGTTTTTTCAAGAAAAGCCGCGATGAAAATTCAGTATTTTCT
GCTGAACTGGTAGCATCATATGAAGAAGATCTGAAGGTAGCAAATGAAAAGATTCGCAGA
TCGGGAGAAGAAATTACCCACTTGAAACTTGAGCTCCAAAAGTACGAATGTATGAGCGAT
TCAAACAAGTTTCTTTCTGAGGATGACGTAAAGCAGAAAAATCCGAGTGCCTTGAATTCT
GTTACCGAAATCCAAGAAAGTGTCGATAGCGAAAAGAACGAGGTTTTGGATCAAGACAAC
AAGATTCAAACGCTCGGGGATGACCTTAGAATCACAGGACAGAAGCTTCATTTGGCAGAG
GACGAAGTTTCAAACTTGAGGCAAGAACTAATCAGCAAGGATGCCTCAATTCGGAATTTG
CAAGATCAGCTCAAAACAGCATCTAAAGATGTTTCCGGCTGGAAAACCAAACTCGAGAAG
GAGAAACGGGAGGTCTCAAAGCTACTGGATCGAATAGGGAGGTACAAAAACAATCTTTCC
GATCGTGATCAAGAAATACGGGGACTTAAAGAAGCTATATCCAATGCCAATAAGAGCTTA
TCTGAAGAAAACGAACAACTTCAAGCAGAGATAACTAGAATTTCGAAGGAGAGAACTTAT
TTGGAGGATAATCTAAAAGATATGGATTTACGTTGCCAATTCTTGGAAGAAGACATGAGA
CGAGTCAAGTCTGAAAAGGCCGAGTTGCAAGTTGTATTCGAAGCTCAAATTCGCCAGTTG
GAAGCAGACATTACCAAGAAAGATGAACAACTGGAAGAACTAAAGAGAATCCTCGAAATA
CTCAAGCTTGAAAACAACACGCTGATGTCTGAAAAAGATGATTTGAATTCCAAGGTTGCA
GCACTCGCGGAAGAGATTCATTCAAAAGAAGATCATGTCAACCAAATCAAGAATGACTTG
AATAAGCTTCAAATGGAGCATGTTGAATTGATTTCTGGAGCAGAGGAGGCACGTAAAATG
GTGAAGGAGATGAGCTTGAAAGTTGAGGAACTAGAGACCATGGTGGACAAACAAAAAGGA
ATCATTCTTGAAGGTGCGGAGGGAAAACGAGAGGCGATCCGGCAGCTTTGTTTCTCCCTC
GACCATTACCGGAGTGGGTTTCATGAACTTCGAATGGCTGTTATCAGGCACAAACGACTC
CCAGTAAGAGTATCGTGA
>Cpum0101150.1	locus=ctg000250:9790152:9791478:+	len:876
ATGGATAATTTCTTCAAAGATTACCCAAAATTTTCTTCGGCGAACGATGAAACAGTCACT
AAGTTCAACTATAATAATGGCTTCAATTTCAGGGTGGATGATATGCTGGATTTTCCAAAG
GAGGAGTTCGATTCCGGCCACACCTCCACCATTACGGCGGTTGACAGCTGTAACTCGTCG
CTTTCCGGCGGCGTCGACGAACAGTTTAACGACGACGTTAGAATGAACGAGTCTCAGTTC
TCTGAAAATGAACTGTGTGTACCGTATGATGATTTAGCGGAGCTTGAATGGCTCTCGAAT
TTCGTGGAGGAATCATACTCAACCGACGATCTCCACCTATTCATCCCTATCACCGCCGTC
GCCGAGAAGAGCTCCGCCTCGGAAAGCTGTTCCACCGCCAATTCCACGCAGAACTCGCCG
CCCCCAATCTTCCCCAACGACGTCGTAATCCCCGCCAAAGCACGCAGCAAACGTTCGCGA
GCCGTACCCTGCGACTGGTCCACTCGCCTCCTCCGTATCTCGCCGCCTTCGAGACCCCAA
ACGGCGCCGTCGAGCAGAAGGGAACCCTCCGGCAAAAAATGCCTCCACTGCGCGTCCGAC
AAGACCCCGCAGTGGAGAGCAGGCCCAATGGGCCCAAAAACTTTGTGCAACGCATGTGGA
GTGAGATTCAAGTCGGGTCGTCTCGTACCCGAATACCGACCCGCTTCCAGCCCGACCTTT
CTTTCCTCCAAGCATTCGAATTCGCACCGCAAAGTTTTGGAGCTCCGAAGACAAAAACAC
CCGCAATCAGTAGAAAACCTATCCGACGGTTGTGATGATTTGTTGATTGCTCCTCGTGTC
ACCATCGACGGCCCAGATACAGGGCTCTTGATCTAA
>Cpum0090170.1	locus=ctg000280:141288390:141291267:+	len:777
ATGGCCGATCACGCCGGCGAACACGACAAACACGAACCAGCCACTGAATCTCTGATCGAT
AAGATCACGGAGAAATTCCATGGCAGTGATTCGTCGTCATCGGATTCCGACGACGATGCG
GACGTCAAATCGACGGCCGCCGCCGTGAAGGCCAAGATCTATCGCTTGTTTGGTCGCGAA
AAGCCCGTGTACAAGGTTCTCGGTGGTGGAAAGCCTGCCGATATTTTCCTATGGAGAGAT
AAGAAAACTTCTGCTGGTGTGCTCGGTGTTGCCACAACAATTTGGGTGCTTTTTGAATTG
CTTGAGTATCACTTGCTCACACTAGTGTGCCATATCCTGATTCTTGGTTTGACTCTTCTC
TTCCTGTGGTCAAATGCATCCACCTTTATCAACAAGTCGACTCCTAAGATCCCCGAAGTC
ATTCTTCCAGAGGATATTGTCCTTCGTGTAGCTTCTGCCCTTAGGCTCGAATTTAACGCA
GGTGTTGCTATCCTTCGCGATATTGCTTCTGGGAAAGATCTAAAGAAATTTCTAGCAGTG
ATTGCTGGCCTTTGGGTTATTTCAGTTTTGGGAAGCTGCTTCAATTTCCTGACCTTGTTT
TACATATTATTCGTCCTGTTGCACACTGTGCCGCTGCTCTATGAAAAATACGAGGATCAG
ATTGATGCATTTGCTGAGAAAGCCGAGGCAGAACTGAAGAAACAATATGCTGTGTTCAAT
GCTCAGGTTTTGAGCAAAATCCCTAAAGGTCCGTTGAAAGACAAGAAGTTCGCTTAA
>Cpum0162550.1	locus=ctg000070:102721352:102723301:-	len:780
ATGGCGGAGCAGGAAGAGATTTCCGACCCAGAAAGAGAGTCCATGGTCCATGAGATCTCC
GACAATATCACCGCCGGGGACCATTCCACGTCGTCCGCTTCTTCCAACTCAGGCTCCCAG
GACAAGATAGGGCGATCGCCTCCTTACATCAAACCTAAGACTGACCCCTTCTTATACCGT
GACAGACCGGAGAATAAGGCCTTTGCTGGAGGTCAACCTTCTGATTTATTCATGTGGAGG
GACAAAGGCATGTCTGCTACTGCACTCGGGGTTGCTACCGCAATCTGGGTCTTTTTTGCG
GTGCTTGATTACTATTTGATTACTCTGGTCTGCCACATTTCGATTCTTGCCCTCTCAATG
TTATTCTTTTGGTCCAATGCGACGATCATCATTAACAAGAAACCGTCACATATACCAGAA
GTTCGACTTCCCCAGGAACCATTTATTGAGGTTGCTTCGGCTCTTTGCAGTGAGATCAAC
AATGCTCTCGCTGTTTTTATAGAAATTGCTTCTGTCAGGGATCTTAAGAAGTTCCTTGAG
GTGATTGGTGTCTTGTGGATTATCTCCATCGTGGGCAGCTTCTGCAACTTCGTCACACTG
GTTTATATTTTGTTTGTGTTCCTCCACACGGTGCCTGTTTTATATGACATGTACGAGGAC
AAAGTTGAGGTATTAGCGGAGAAAGCGGCGATGACAATCAAGAAGCTGTACGCAGCCTTT
GATGCAAAAGTTGTGAGTAAGATCCCAGTAGGACTACTGAACAAATACAAGAAAGCTTAA
>Cpum0154130.1	locus=ctg000070:78442301:78450900:-	len:2442
ATGGATAAAAACAATGAGTCTTGTTCAACTCATCTCATAGATGGGGATGGTAATTTCAAT
GCTGCTGGAATTGACAAATTTACAAAAGAAGTCAAACTGGCAGAATGTGGTCTTTCTTAT
GCTGTAGTAGCCATCATGGGCCCTCAAAGTAGTGGGAAGAGTACATTATTAAATCACCTG
TTTGGTACAAATTTCAGGGAGATGGATGCTTTTAAGGGGAGGTCGCAGACCACAAAAGGT
ATATGGATGGCACATTGTGTTGGCATTGAACCTTGCACACTTGTTATGGACTTAGAGGGT
ACTGATGGAAGAGAACGAGGAGAGGATGATACGGCCTTCGAAAAGCAGAGTGCTCTTTTT
GCCCTTGCTGTTTCAGATATTGTGTTGATAAACATGTGGTGTCATGACATTGGCCGCGAG
CAGGCTGCAAATAAACCTCTGTTGAAAACTGTATTTCAGGTTTTGATGAGATTATTTAGC
CCTCGTAAGACAACTCTGTTGTTTGTTATTCGTGATAAAACACGGACACCGTTGGAGAAC
CTGGAACCACTTTTGAGGGAAGACATTCAGAAGATATGGGATTCTGTTCCTAAGCCACAA
GTTCACAAGGAAACTCCAATAAGTGAATTTTTCAATGTTGAAGTTGTGGCTCTCTCTAGT
TATGAAGAGAAGGAAGAACAATTCAAAGAACAGGTGGCGAACTTAAGACAGCGATTTTTC
CATTCCATTGCACCTGGTGGGCTTGCTGGGGACAGGCGTGGTGTCGTTCCTGCTTCTGGC
TTTTCATTTAGTTTACAGCATATATGGAAGGTCATTAAAGAGAACAAGGATCTTGACCTT
CCCGCTCACAAGGTTATGGTTGCCACAGTACGTTGTGAAGAAATTGCAAATGAGAAGTTC
TCTTCTTTTATTGCTAATGAGGAATGGCGTCAGTTAGAACAGACTGTACAATCCCAGCCA
GTGCCTGGATTTGGAAGGAAGCTCACATCAATTCTTGATGTTTGTCTTTCGGAGTATGAT
TCTGAGGCCACATATTTTGACGAAGGTGTTAGATCTTCAAAGAGGAAACATTTGGAAGAG
AAACTTCTGCAACTTGTTCACCCAACGTACCAATGCATGTTGGGACACATACGCTCTGGA
ACCTTGGACAGATTTAAAGAAGCTTTTGCTAGTGCCTTGAATGGGGGGAAAGGATTTGCA
GTGTCTGCACGGGATTGCACCGAGTTCTTTATGTCACATTTTGACAAAGAATCTGCAGAT
GCGGACATCAATCAAGCAAACTGGGACTCTTCTAGAGTTAGAGAGAAGCTCCAACGCGAT
ATAGATGCACATATTGCTGAAGTTCGTGCTGCCAAGTTGTCTGAACTTGCAACCAAGTAT
GAGACAAAACTGAATGAAGCATTATCTGGACCTGTTGAATCTTTATTGGATGGAGCTAGT
GATGATACATGGCCTGCGATTAGAAAACTTCTTCGGCGAGAGACTGAAATTGCTGTTACT
GGGTTTTCAAGTGCGCTTTCTGGTTTTGAAATGGATGAGGTCACGAAAAGTAAAATGATA
TCGAAGTTGGAAGATCATGCTAGAGGAATAGTTGAAGCGAAAGCAAAAGAAGAAGCTGGA
AGGGTTTTGATCCGTATGAAAGACAGGTTTTTAACGTTATTTAGCCAGGATTCTGATTCA
ATGCCACGGGTCTGGACTGGCAAGGAAGATATTCGGGCAATCACCAAAACTGCTCGTTCC
TCTTCTTTGAAGCTACTCTCTGTTATGGCTGCCATCCGCCTGGACGATGATGCTGATGCA
ATTGAAAATACTTTGTCCCTTGCTCTCGTGGAACCACCCAAAAGTGGGACTTCTACAACT
AGAAGTGTTTCCATGGACCCTCTTGCTTCAAGCACTTGGGAAGAGGTTCCATCGTCAAAA
ACCTTGTTAACACCAGTCCAGTGTAAATCTTTGTGGAGGCAATTTAAAACTGAGACAGAG
TATACTGTTACTCAAGCCATTGCTGCTCAGGAAGCTAGTAGACGAAATAACAACTGGTTA
CCGCCTCCATGGGCTATTCTTGCTATAGTTGTCTTGGGTTTTAATGAATTCATGACTCTA
TTGAGGAATCCTTTGTATTTGGGCATCATTTTTGTTGCTTTTCTCCTTATAAAAGCCCTT
TGGGTGCAATTAGACATCTCTGGTGAATTCCGCAATGGAGCTCTACCTGGAATACTCTCA
ATATCCACCAAGTTTCTCCCTACTGTCATGAACCTTCTGAAAAAACTAGCCGATGAGGGC
CAACGACCTACTAATTCTGGTCCTCAACAAAACTCTCCATTTCTGGCAAAGAACTCGACA
AATGATCAAAGTCACATGTCATCAGTTGCCTCCTCTGAGGTTACTTCTTCAGAAAATGGA
ACAGAATACTCTAGCCCCTTGGTGCATCACAAAGCACAGTAA
>Cpum0211560.1	locus=ctg000060:58039062:58041411:-	len:474
ATGGAGTTGCTCGAATACTATTTGATTCCCAAGTTGAAGGGTGACCCTTTGCCTGCCAAT
ATGATTGGGAGTCTTGATGATATCTACAAATATGACCCCGACCAAATTCCATTGGATGAA
TTGAAGTATGCAAGAGAGAAAGAAGGGCACTTTTTCACGCAAAGAAGCTCAGATCAGAGT
GCTTCGGCAAGAGCAACACCAAGTGGGAATTGGATAATTTGCAAAGAGAACATCCCCATT
TGTAGAAAGAATAATGAAGTCATTGGATTCAAGAACAAGTTCTTGTTCTCCAATATAAAG
GATCCCATTGATAGAGATCAAATATCCTACTGGAAGATTGTTGAGTACAGATGCAACCCC
GATTTGATTTCAACTTCCAACAAACAAATGGAAAATTTGGTAATTTGCAAAGTTCTTCAC
AAGACAAGGGTTGAGAAGGAGGATCCAGACGAGGAAGAAGAATTTGAATTTTAG
>Cpum0121090.1	locus=ctg000250:81540279:81540710:+	len:432
ATGTCTGAAGAACCTAGCTATTACAAAGGTAAGAGTGGCGATGATGCCGCCGGGGAGGTC
AAGTATAGAGGTGTTCGGAAGCGTCCGTGGGGCAAATACGCCGCGGAAATACGCGATTCT
AACAGGCAAGGCGCTCGCGTGTGGCTCGGGACTTTCGACTCCGCCGAGGAGGCAGCCAGA
GCCTATGACCGGGCGGCTTACAGCATGAGAGGTCACTTGGCCATTCTTAACTTCCCCGAA
GACTACAACATGCCTGCTAGCTCTTCTCATTTTGCTCCAGGCACAGGTCCGGGTTCCGGT
TCGTCTTCCATGCATGGAAGGGAGGACGAACGTTCGAGGCAAGTGTTCGAGTTTGAGTAC
TATGACGACAAGTTGCTTGAGGACCTTCTTGATTGTGATGGAGCGAAGAAAAAAGGGAAG
AAGAAGGATTGA
>Cpum0100140.1	locus=ctg000250:8189335:8191673:-	len:1260
ATGATCAGTTTTCTGATGGAGAATTATCAAGGTGATTTAGCTGACATAGTCCGCGCCAGC
GTCAGCGGAGGCAGCATGAGTGCCGGAACATCGGCCGCGTCGACCTGTCTCACAGATATG
CAGTTTCCAAGCAACCAAATGGGCTGTTATTTTGAAAGCCACTGGGAAGATGATTTCGGT
GACCCTTTCAACCGGCTGGGAGATCCGTTCCACGATATCGATACGCAGGTATCTGGATTC
GTCCTCAACTCGAAGCCCAACAGTTCAAGCAATGGAGGGTTTGAAGCTTTCGGCGGATCA
TATCGTAACCCTAGCGTAAATCATCTTGCTGATCATCATCATCACATGATTATGGATGAT
GATGAGATAACTAAAAGACCTTCTGATTTGTTCTCGAGGATGCTGCAGATCTCTTCGGAT
CCCAAGTTGCCTGCTGTTGTGTCTCCATGTGATCCTGATCCGGTGGTGGCTGCTGCTTCT
TCTTCTAATTCCATGTTACTATCCAATGATCAAGTATTGACTTTCCCAGATAGCTCCAAA
TTGGGTTGCTTGGTGGAGAGCCCAGGTTTGCAGATCTCGCCTCCGCGAAATACGGGGATT
AAAAGGAGGAAAAGCCAGTCGAAGAAGGTTGTTTGTATACCAGCTCCGGCACCTGCAAAC
TCCAGGCATAGTGGAGAAGTTGTTCCTTCCGATCTTTGGGCTTGGAGGAAGTACGGTCAG
AAGCCAATCAAGGGCTCCCCTTTTCCACGGGGTTATTACAGGTGCAGCAGTTCCAAGGGA
TGTTCGGCAAGAAAGCAAGTGGAACGAAGCAGAACAGACCCGAGTATGCTTGTAATAACC
TACACTTCGGAGCATAATCATCCATGGCCGACACAGAGAAATGCTCTCGCGGGCTCCACC
AGATCTCATCCGATTAAAACTAGTAATATTCTTGGTGCATCAAGAATTAAATCACCGAAT
TATTCACAAGCCCAAGAGCCCTCCAGCCCCGACGAAGAAAAGAGATCATCAGAAAACGTC
ACAGCAGATTTCGGGAATTGTGCGGTCTTGAAAGAGGAAAAGGATCCAGATTTCGAGCAA
TATTACGAAGACTTTTGCGGGGATTTTGGAGAAACCGAGCCCGACCCGTTAGATCTCTTG
CTGATCAATGAGGGGTACTGTGAAAAGAACAAGACTTTCAGCTTCTATGATTGGCCTGCA
AACTACAATGATCCAGCCACCAGAGACCAGCAGCATTACCGCCACCAACCGGGCCCCTAA
>Cpum0013320.1	locus=ctg000180:44206282:44208040:+	len:873
ATGCTTGAGATTTGTTGGCAGAGACTCCCGATTGAATTTATTCGACGACACGGGCATAAT
CTGGCAGGCCGTGTCTCTGTCAAGGTTCCCAGTGGTCTAGTATGGAAGGTAGAGTTGATT
CGCTCCGACGGGGAAACTTGGCTACACCGAGGATGGCAGCAATTTGAAGAGTACTATTCT
ATCAATGTCGGACACTTCTTGTTTTTCGAATATATCGGGAATTCTCAGTTTGAGGTTCAC
ATATTCGACACCACTGCGACAGAGATAAATTATATTCATTATGATCATTCCATCCACAGA
GGTTTGAATCAGGCGGCTGATGAAGCCGAGGGAATTGAATCAGACTCCGATGACTCTGTT
GTTTTCTTGAAAGAAATTCTTACAGGCAAAGATGGAGATGATGCTCATGATGACAAAACT
GTTGAAGAAGTAATTATACGTCCTTCGAGGATGCAACATACAAATAGTACTGTTAGGTCC
AAATGCTTGGACATAAAAAGGGATGTCAACGACAGATCCGAAGCCTACACAAGAGCACTA
GCTTTCATGTCTGAGAACCCAACCACAAAGCCGTTTTCCATAGTTGTGATGCAACCATCT
TATGTGGACTCTAAATATCGGGCTTTGAATATACCCAAACCCTTTGCCAGAGAAGTATTG
TCTCGTAAAGTGAATAGCTTGATCCTCAGTGTTTCCGAAGGGAAGACATGGCTGATCAGA
TGTGTTTATAGCAATTATTTGAGAGGTTTACTCACTACTGGATGGCCAAAATTCGTCGAT
GACAATGAGCTTAAAGTAGGCGATGTTTGCGTGTTTGAGGTGGCCGAGAAGGCAATCAAC
ATGACATGGAATGTTGTCATTTTTCGCAGTTAA
>Cpum0204440.1	locus=ctg000060:27513350:27515407:+	len:1080
ATGGGTAGGACCCCATGCTGCAACAAAGTTGGATTGAAGAGAGGGCCATGGACACTAGAA
GAAGACCAAAAGCTATCAGCTTATGTTCAAGAGCATGGCCATGGAAGTTGGCATTCCCTT
CCTCCCAAAGCCGGGCTAAAGAGATGTGGGAAAAGCTGCAGATTAAGATGGACAAATTAT
TTGAGGCCTAATTTCGAAAGGGGAAAGTTCAGCTCGCAAGAAGAACAAACCATCATTAGA
CTTCATGCTTTTCTTGGAAACAGATGGACTACCATAGCGAGTCACTTGCCAAAGAAAAGA
ACAGGTAACCAAATAAAGAACCATTGGAACACTAGCATCAAGAAAAGATTTATCAAAATG
GGAATTGATCCCATGACTCACAAGCCCAAAACGCATGCCGCCTCTGGCTTCACCCAATCT
ACCGACTTGGCCAACCTAAACCACATGGCTCAGTGGGAAAGTGCTCGGCTCCAAGCTGAA
GCTCGGCTTGTCCGTAAGCCTGGCTTCCTGTTTCAGCTCAACAAAGCCACTGCTCCTCCT
CCACCGCGGCCACCGCCTCCTCCTATACTCATGCCACCGTGTTTAAACGTGCTGAAACAA
TGGCAAGAAACATGGACAAAACCCTATTACAAAACTAACATTTCCACAGCTCCAACATGG
AACAGCTTCTTTGAGGGCTACAGTGGAAGCCTTGAATCCCAAACTTCTACATTAATCCCA
CACTTTGCCAAAACCCCAACAACCATAGATGCTAATAACGCGGAAAATAGCGGTGAATCC
AAAGTTGGAAACCCTAGCAACAACGACCACTTCCTAGACGAGCTCAAGGCCATTGTGGGG
AACTCAATGCAGCTTCAAGATATTACAAACCCTAGCGAAACTTCGGCTTTCGTGGCTGAT
TCGTTAAGGTTTCCATGTCTTTCGGATGAGTTTACAGACTTCCCAATTGACATTTATTGC
GGAATTAATGCTCCTAACCCTGATGATGGTGATGGTTTGGAGGGATTTCTTGAAGAGAAT
GGCGCTAATTACTGGCTAAACAACCTAACACTCCCGGCGAATTCGCACCTGTTCTATTAG
>Cpum0027230.1	locus=ctg000180:69576315:69578451:-	len:741
ATGCTGGATACTTGGGAAGTTCCTCAGTGGCTTTCGACCCTTTTGACGGAGAAGTTCTTC
AATGCCTGCATAATTCACGAGGAAGATAAGAGGAACGAAAAGAATGTGTTTTGTTTGGAT
TGCTGTGATGGGATTTGCCCTCATTGTTTCATCCATCATCGCTCTCACAGGCTGTTACAG
ATTAGAAGGTATGTGTATCACAATGTTGTAAGGCTAGCGGATGCAGATAAACTCATGGAC
TGTGGAAAAGTTCAGTCTTACACTACAAACAGTGCAAAAGTGGTGTTTTTAAATCAGAGG
CCACAGACAAGACCATGCAGGGGTTCGGGCAGCCTCTGCATCACCTGCGACAGAAATCTG
CAAGAATCATATCTCTTCTGCTCCGTCTCTTGCAAGCTGAGACATGTGCTGGAATCTGGT
GGCAAGCTTTCCATGTATCTTCGAAAATGTGAGTTTCTTACTTTGCCTGAAATGGGTTTA
GACGAGGGCCGAATGACGCCCGACTCGGTCCTGGAACCGGACGGCTCGGTGAAGACGGAG
TCCGGTTCCAGCAGCGGCGCGCTTGTGGGGTGCCTGAATCTCTCCAGCACAGCAACTACA
GAAATCGTGAGGAAGAAACGGAGCAACCTGTCCAGAATCCGGTCCGGTTTGAGAGCGGCT
TGCGGTCCGGTTTCGGAGATGTCGGATTCCATGATGAACCGTAGTAGGAAGGGTACCCCC
CACAGGTCTCCACTTTACTGA
>Cpum0111140.1	locus=ctg000250:61687996:61690137:+	len:1533
ATGGACCATGATGGTACTACTGTGAATGCTTCTTCGTCTTCTTGGGCTGACGGAGAGTTC
GATAGTGCTCCTCCACCTTCCGATCCCCTGCTACTCTCGCCTCCGTTTCGTTTCCCCGAG
TTTTCGTCTGTTTTGGGCGTTGATTCTCCACAGAATGAATTCATGGGCGGTGGTTCAATA
GAAGAAAGTGTGATGTTGGAAGACGGAGCAACGGGTGAGCATGATTATTTATTCGAGTCG
CCGCGGCCTTTGGAGTCCTTACAGGGGATTTCGGTTCCTCCATTTTTATCCAAGACATTC
GAGTTGGTGGATGACCCTTCATTGGATGCCATTATTTCGTGGGGAGCCAAGGGTGATAGC
TTTGTTGTGTGGGATCATGTGGAATTTTCCAGACTGATTTTGCCAAGAAATTTCAAGCAC
AACAATTTCTCGAGCTTTGTCCGCCAGCTCAATACATATGGCTTTCGTAAAATCGATACA
GAAAAGTGGGAGTTCACAAACGAAGGATTCGTGAGGGGGAAGAGGCATCTGTTGAAAAAT
ATCCACAGGCGTAGATCGCCTCAGTCATCTCAGCAGATAGGCAGCTCTTCTGTTTCACAA
AACAACACGGACCAAGGTGTTTTAGAAGGCGAAATAGGACTTCTAAGGAGAGAGAGAAGT
TTGATGATGATGGAGGTTGTTGAATTGCGGCAACAACAGAAGGGCATGGTTCAAAATTTG
GAAGACGTTAGTGAGAAGCTCAAAGGAGCAGAGAATAGGCAGAAGCAGATGGTAGCATTC
ATGGCTAAAATGTTCCAGAACCCGGCTGTTTTGGCTCGTCTTAAGCAAGCAAAGGAGCGA
AGCAGTGTCGCTTCCCCAAGAACAATGAGAAAATTTGTGAAACATCATCAACAAGAATTG
AGTACATCTGACCCATCATCCCCAAAGGGGCAGATAGTGAAGTACAAATCTGAACTCCAG
GATTTTCCTAATCCCTCTGTGACATCAGGCTTCATCGACTCAGTTTCGATAGAACAACTT
TCACATTTTCCTTTCCAAGCAGAGCATGTGCCTTTAGAGATGGAAACAATTGTTCAAGAT
GAATCGGCAATGATAAACGAGTTGTTCCTTCCACCAGATCAGTTTGGAGAAGTTCCAGTT
CTTGAAAGTATCCATGATCCACTCCTTAAAGGAAAGGGCACATTCACTAGCTGGCCACAA
TCCAATCCTGATGAGAAATTTGTCACTTTTCCCACGGATTTTACGAAAGGGAAGAGCATA
TCCGAATTCTCGATGCTAGGAACTGAAAGTAGCTGCAAACAAGGAAATGCGTGGAGCATG
GGCTTTGAAGCCACCGCCGGCATGTCTAGTTCCTCCGCAATGCCCTGGAACAATCCTACA
AATTTTGATGCTCGGGCGTTTGGTTTTAGTGATGAGTTGTTAGATTCTTGGGACATAGAG
TCACTGCAGCCAGGAGTTGGGAGTTTGCAGAATGAAGATTATCTGTTCACGCAGCTACAA
AATCAAGCCAGAGAGAAGAAAATGGATCCATGA
>Cpum0196460.1	locus=ctg000170:61291021:61293960:-	len:774
ATGAACATGGAAAACCAGCTTGAAGCTCTCTATTTGGCAAACTTGCTTTTCCGATCCCAA
GAACAATTCGCCAGGCCAAACATGTTGTTCCAAACCCAAGAATCGCGCAGTCACGTCCAT
GAATTCGGTGCCGCGGCGTGTTACGACTCGGGAGCTTCCGATCCAACTCAGGAAGCATTG
GCTTCAAGGAACGTTGCTTTAGAACGGAATAGGAGGGAGAAACTCAACCAAAAGATATGT
GCACTTAGAGCTGCGGTGCCTATCATTACCAAGATGGACAAAGCATCAACCATCAAAGAT
GCAATTGAGTACATTCGATCCCTTCATGAACAAGAGAGGATAATCCTAGCAGAAATTTCA
GATTTGGAAAACTCCAAGCCATCAAATGGTCACGAATTCGATCATCAAGACGCCGCCGCC
GCATCGTCTTGTTATAGACCAAATGCACCAACAATGGACCAAGATTGCTTTAATTTTGCG
GGATCAGCAATTATTTCATCCCCTATTGAAGTTTTTCAGTTAAAAGTAGTGAACATGGGA
GAGAAGACAGTAGTAGTAACCTTGGAGTGCAATAAAGGAAGAGACACGATTGTAAAGCTA
TGTGAAGTGTTTGAATCGTTGAAGCTCAAAATCACTACTGCCAGTATTTCTTCTTTTCCG
GGAAGGCTTCTGAAGACTGTGATCTTTGAGGCCGACGCTGAGGAAAAAACAGTTATAAGA
GCAAAGATAGAGGCTGCCATATATAACATCTCTGAACTATCCACACAGCCCTAG
>Cpum0115200.1	locus=ctg000250:66595661:66597366:-	len:510
ATGTCTTCTTCAAGTGGGACTTCTTCCAGTTCACCGCAGATTCAGAACTCCGGTTCAGAG
GGAGGAGATTTGCTCAAGGCCATTGATCAGAGGAAGAGGAAGAGAATGGAGTCGAACCGG
GAATCCGCGAGGCGGTCCAGGATGAGAAAACAGAAGCATTTGGATGATCTGACGGCGGAG
ATCACTCAGCTCACCAAAGAAAATAGCCAGATTTTGACCAAGATAAGTGCCACCACGCAG
CACTATGGGAATATTGAGGCTGAAAATTCAATCTTGAGGGCTCAAATGATGGAACTCAGC
CAAAGACTCCATTCTTTGAATGAGATTCTTGATTTTATCAGCTCCTCCGCCGCCGTAGCC
GCCGCATCCGGCGGCGGCGGCAGCTGCGTATTTGAGGCTGATGAGTTTCAGCATCTGGGA
TTTGCCGATGGTTTCTTGAACAATCAATGGAACTTGAATGGACTTAATCAACAACCTCTA
ATGGCGTCTGTGGAGATGTTTGATTACTGA
>Cpum0091990.1	locus=ctg000280:149095292:149096888:-	len:1023
ATGGAGATTTGGGCAGGTGGAGGGAGGAGCGGGATGGCTCGGAGCGGCGGAGGATGTGAT
TCCACGGCCGGAGAGATGTCTAGGACGCTTCCGACGCCGTTTTTGACAAAGACCTATCAG
CTCGTGGACGACCCCGCCATTGATGACGTCATCTCCTGGAACGAGGACGGATCCACGTTC
ATCGTGTGGAATCAGACGGAGTTCGCCAGAGATTTGCTCCCTAAGTATTTCAAGCACAAC
AATTTCTCCAGCTTTGTTCGTCAGCTCAACACTTATGGATTCAGAAAGGTTGTGCCTGAT
CGATGGGAGTTCTCCAACGACTGTTTCCGAAGAGGGGAGAAGATTCTTCTGAGCGAAATA
CAGCGCCGGAAAGTGGCGACACCTTCGCTGACCCCGGTGGCAGTCCCGCCGGTACCTTCT
GTCGTGACGCAGCCGACTCCGGCCTTACTACCTATGGAGGTGTCACCGTCTGACTCCGGC
GAGGAACAGGTACTTTCCTCCTCTAACTCTCCCGCCGTCGTCCGTGAATTCACCGGCAGC
TCGTCGGAGTTGGTGGGCGAAAACGATAGATTGAGGAAGGAGAACCTCCAGCTGAACAAA
GAGCTGAGCCACATGAAAAACATGTGCAACAATATATACGATTTAATGTCCAATTTCTCC
AATAACAACAACACTGGCAGCGGAATCGATAACCAACACCATAGTAGCCAGCCAGAAAAC
GCTTTAAAACCATTGGATCTGCTACCAATGGGAAGATTCTGCGACGAAATGGAAACCGCC
GCCGCCGAGTCGGTGAGCGGCGCGGAGATGAACAACATCAGATCCGCGGCGGAGGAAATC
GGCGCAAGGCTTTTCGGAGTGCCACTAGGATTGAAACGAGGAAGGGAAGGCGAAGGTAGT
TCATCGGAACACGACATGGATTTACAGTTGCAACGGCTGAGTGATGAGATTAAATCTGAG
CCGTTGGATGTGGAAGATGAGCAGGGCTCCTCGTGGCTCAAGCGGAGTAACTCCAGGACG
TGA
